# Supplementary material for: Transcriptional responses to Fusarium oxysporum f. sp. lycopersici (Sacc.) Snyder & Hansen infection in three Colombian tomato cultivars
Source: BMC Plant Biol. 2021 Sep 8;21:412. doi: 10.1186/s12870-021-03187-z (PMC8425103; doi:10.1186/s12870-021-03187-z)
Supplement: Supplementary file 3 — Additional file 3: Supplementary Table S1. Differentially expressed genes in the cultivar CT1 inoculated with Fo-npt. Supplementary Table S2. Differentially expressed genes in the cultivar CT1 inoculated with Fol-pt. Supplementary Table S3. Differentially expressed genes in the cultivar CT2 inoculated with Fo-npt. Supplementary Table S4. Differentially expressed genes in the cultivar CT2 inoculated with Fol-pt. Supplementary Table S5. Differentially expressed genes in the cultivar IAC391 inoculated with Fo-npt. Supplementary Table S6. Differentially expressed genes in the cultivar IAC391 inoculated with Fol-pt. Supplementary Table S7. Gene ontology analysis with BLAST2GO of genes found upregulated in cultivar CT1 inoculated with Fol-pt. Supplementary Table S8. Gene ontology analysis with BLAST2GO of genes found downregulated in cultivar CT2 inoculated with Fol-pt. Supplementary Table S9. Gene ontology analysis with BLAST2GO of genes found upregulated in cultivar IAC391 inoculated with Fol-pt. Supplementary Table S10. Gene ontology analysis with BLAST2GO of genes found downregulated in cultivar IAC391 inoculated with Fol-pt. Supplementary Table S11. Differentially expressed genes in the three cultivars per chromosome. [file 12870_2021_3187_MOESM3_ESM.xlsx]

## Sheet: SuppTableS1
Supplementary Table S1. Differentially expressed genes in the cultivar CT1 inoculated with Fo-npt.
transcID	baseMean	log2FoldChange	foldChange	lfcSE	stat	pvalue	padj	Description
Solyc03g096780	76.493	3.56223	11.8124	0.882045	4.0386	5.37704e-05	0.0267109	Response to low sulfur protein, putative (AHRD V3.3 *** G7J9Q1_MEDTR)
Solyc09g091600	76.1922	3.17719	9.04541	0.47557	6.68079	2.37656e-11	6.84734e-08	Tetratricopeptide repeat-like superfamily protein (AHRD V3.3 *** A0A061EKH3_THECC)
Solyc01g088400	30.0922	2.45924	5.49927	0.620047	3.96622	7.30226e-05	0.0337024	ECERIFERUM 1
Solyc02g032860	155.233	2.40562	5.29862	0.320192	7.51303	5.7773e-14	4.16139e-10	5'-adenylylsulfate reductase (AHRD V3.3 *** A0A072V4H5_MEDTR)
Solyc02g077330	80.4856	2.17441	4.51402	0.436934	4.97652	6.47374e-07	0.000666147	GDSL esterase/lipase family (AHRD V3.3 *** A0A151SAY8_CAJCA)
Solyc05g055330	45.0858	2.13661	4.39727	0.552324	3.8684	0.000109551	0.0464175	Drug resistance transporter-like ABC domain protein (AHRD V3.3 *** A0A072VZG4_MEDTR)
Solyc05g052300	176.914	2.08032	4.22901	0.305963	6.79924	1.0517e-11	3.7877e-08	Amino acid transporter family protein (AHRD V3.3 *** B9HYI5_POPTR)
Solyc10g075100	529.681	1.89468	3.7184	0.268761	7.04969	1.79321e-12	8.61101e-09	Non-specific lipid-transfer protein (AHRD V3.3 *** Q4A1N1_SOLLC)
Solyc06g083650	402.901	1.86222	3.63566	0.2857	6.51809	7.12081e-11	1.70971e-07	GDSL esterase/lipase (AHRD V3.3 *** A0A0B2SFU0_GLYSO)
Solyc12g010590	73.5091	1.60601	3.04409	0.396973	4.04565	5.21784e-05	0.0267109	O-acyltransferase WSD1 (AHRD V3.3 *** A0A151TQI5_CAJCA)
Solyc10g007600	240.22	1.58435	2.99874	0.270728	5.8522	4.85101e-09	8.73546e-06	glycolate oxidase
Solyc02g088100	153.533	1.56305	2.95478	0.316696	4.93549	7.99501e-07	0.000767841	expansin precursor 5
Solyc10g005400	454.594	1.50264	2.8336	0.274489	5.47432	4.39203e-08	5.27263e-05	Myo-inositol oxygenase (AHRD V3.3 *** C6K2L2_SOLLC)
Solyc02g080640	325.903	1.42774	2.69025	0.260574	5.47922	4.27197e-08	5.27263e-05	adenylyl-sulfate reductase
Solyc02g071610	252.448	1.42276	2.68098	0.296944	4.79135	1.65666e-06	0.00149162	GDSL-lipase protein (AHRD V3.3 *** Q08ET5_CAPAN)
Solyc01g106060	122.404	1.22403	2.33599	0.315218	3.88312	0.000103123	0.0450179	Class I glutamine amidotransferase (AHRD V3.3 *** G7K286_MEDTR)
Solyc08g067260	185.957	1.20247	2.30134	0.293748	4.09355	4.24822e-05	0.0226666	3-ketoacyl-CoA synthase (AHRD V3.3 *** A0A0V0IHH6_SOLCH)
Solyc02g085870	594.64	1.20081	2.29868	0.255079	4.70759	2.50666e-06	0.00190058	beta-ketoacyl-coenzyme A synthase
Solyc03g121180	556.532	1.19288	2.28608	0.215745	5.52911	3.21858e-08	4.63669e-05	GDSL esterase/lipase family (AHRD V3.3 *** A0A151U1D5_CAJCA)
Solyc03g065250	1273.39	0.963304	1.94977	0.225628	4.26944	1.95966e-05	0.0128322	Fatty acid hydroxylase superfamily protein (AHRD V3.3 *** A0A072TKE8_MEDTR)
Solyc09g018010	413.123	0.945045	1.92525	0.224504	4.20949	2.5595e-05	0.0153634	Non-specific lipid-transfer protein (AHRD V3.3 *** M0ZNZ5_SOLTU)
Solyc03g123410	3746.74	0.671802	1.59306	0.169635	3.96028	7.4863e-05	0.0337024	Germin-like protein (AHRD V3.3 *** Q0PWM4_CAPCH)
Solyc03g115980	1010.17	-0.843297	1.79415	0.21179	-3.98176	6.84064e-05	0.0328488	Geranylgeranyl reductase (AHRD V3.3 *** A0A097P6G1_SOLHA)
Solyc09g064940	569.617	-1.01756	2.02449	0.21492	-4.73457	2.19517e-06	0.00180976	Phenazine biosynthesis PhzC/PhzF family protein (AHRD V3.3 *** B9HYD6_POPTR)
Solyc08g067160	189.728	-1.22199	2.33268	0.264761	-4.61543	3.92288e-06	0.00282565	Acyl-protein thioesterase 2 (AHRD V3.3 *** A0A061GQK2_THECC)
Solyc10g050890	438.556	-1.28599	2.4385	0.213464	-6.0244	1.69743e-09	3.49331e-06	nitrite reductase 2
Solyc11g013810	3176.65	-1.29531	2.4543	0.17151	-7.55243	4.27226e-14	4.16139e-10	Nitrate reductase (AHRD V3.3 *** K4D6I5_SOLLC)
Solyc10g055800	295.247	-1.38856	2.61818	0.293655	-4.72855	2.26126e-06	0.00180976	Chitinase (AHRD V3.3 *** B9VRK7_CAPAN)
Solyc08g079870	208.853	-1.42908	2.69276	0.325147	-4.39519	1.10675e-05	0.00759233	subtilisin
Solyc09g011080	91.9505	-1.73249	3.323	0.449493	-3.85431	0.000116055	0.0477681	Ribulose bisphosphate carboxylase/oxygenase activase (AHRD V3.3 *** V9IMY5_NICAT)
Solyc05g045670	78.9853	-2.53837	5.80931	0.467727	-5.42702	5.73015e-08	6.34989e-05	Glucose-6-phosphate/phosphate-translocator (AHRD V3.3 *** O64911_SOLTU)
Solyc03g025720	291.202	-2.92436	7.59136	0.694477	-4.21088	2.54379e-05	0.0153634	4-coumarate:CoA ligase-like protein (AHRD V3.3 *** A0A0A1ETC4_ALBBR)
Solyc12g098850	50.3763	-3.42352	10.7296	0.602104	-5.68593	1.30103e-08	2.08251e-05	ethylene-forming enzyme
Solyc11g012360	20.5835	-3.83026	14.2241	0.916636	-4.17861	2.93302e-05	0.0169013	Tonoplast dicarboxylate transporter (AHRD V3.3 *** K4D641_SOLLC)
Solyc01g106630	18.4746	-4.48015	22.3182	1.07838	-4.1545	3.25998e-05	0.0180628	CBL-interacting protein kinase 23 (AHRD V3.3 --* AT1G30270.3)

## Sheet: suppTableS2
Supplementary Table S2. Differentially expressed genes in the cultivar CT1 inoculated with Fol-pt
transcID	baseMean	log2FoldChange	foldChange	lfcSE	stat	pvalue	padj	Description
Solyc01g104550	15.4674	7.44731	174.527	1.70737	4.36186	1.28963e-05	0.00806559	WRKY transcription factor 9
Solyc12g056610	41.9073	5.83786	57.1965	1.18011	4.94687	7.54153e-07	0.00102908	NAD(P)-binding Rossmann-fold superfamily protein (AHRD V3.3 *** AT1G52340.1),Pfam:PF13561
Solyc01g079670	21.5121	5.448	43.6528	1.3714	3.97258	7.10984e-05	0.0233147	LOW QUALITY:cotton fiber protein (AHRD V3.3 *** AT5G38700.1)
Solyc09g092750	19.1485	5.27296	38.6651	1.335	3.94979	7.82196e-05	0.0239607	Glycine-rich protein (AHRD V3.3 --* D2K2U3_TOBAC)
Solyc10g007870	453.538	5.20105	36.7852	1.34173	3.87637	0.000106028	0.028936	Thionin-like protein (AHRD V3.3 *** G1JZD6_TOBAC)
Solyc02g090930	35.1844	5.15073	35.5242	1.10724	4.65188	3.28926e-06	0.00308573	Lipase (AHRD V3.3 *** A0A0B2PU23_GLYSO)
Solyc04g071820	29.9612	4.9159	30.1879	1.10122	4.46404	8.04283e-06	0.00574871	Cytochrome P450 (AHRD V3.3 *** A0A0B0NSU6_GOSAR)
Solyc02g082870	29.7503	4.90023	29.8618	1.10945	4.41679	1.00177e-05	0.00683483	AMP-dependent synthetase and ligase family protein (AHRD V3.3 *** AT2G17650.1)
Solyc04g054220	34.8107	4.80181	27.8926	1.01169	4.74632	2.0715e-06	0.00222094	Cytochrome P450 (AHRD V3.3 *** A0A061DI80_THECC)
Solyc12g042500	153.976	4.691	25.8304	1.14019	4.11424	3.88457e-05	0.017279	Gibberellin-regulated family protein (AHRD V3.3 *** AT5G59845.1)
Solyc01g067295	2452.84	4.59714	24.2034	1.23248	3.73	0.000191483	0.0449088	Metallocarboxypeptidase inhibitor (AHRD V3.3 *** O24373_SOLTU)
Solyc03g113910	36.1843	4.58978	24.0803	1.00195	4.58086	4.63073e-06	0.00386151	Snakin-2-like protein (AHRD V3.3 *** I3VFF2_TOBAC)
Solyc01g091670	29.9023	4.57333	23.8073	1.00394	4.55538	5.22909e-06	0.00403795	Progesterone 5-beta-reductase (AHRD V3.3 *** D6N9X0_NEROL)
Solyc04g074780	23.6998	4.56121	23.6081	1.18218	3.85831	0.000114172	0.0302519	Phage capsid scaffolding protein (GPO) serine peptidase (AHRD V3.3 *** G7KAI6_MEDTR)
Solyc11g065600	214.728	4.53699	23.2151	1.13397	4.00097	6.30846e-05	0.0219775	xyloglucan endotransglucosylase-hydrolase 4
Solyc12g042520	28.3697	4.49359	22.5271	1.05724	4.25031	2.13474e-05	0.0110491	Gibberellin-regulated family protein (AHRD V3.3 *** AT2G39540.1)
Solyc05g046140	129.434	4.48968	22.4661	1.1708	3.83472	0.000125705	0.0314472	Major latex-like protein (AHRD V3.3 *** Q9AXU0_PRUPE)
Solyc04g063350	122.004	4.46881	22.1435	1.16118	3.84852	0.000118832	0.0304316	Pyruvate dehydrogenase E1 component subunit alpha (AHRD V3.3 *** A0A178WNY2_ARATH)
Solyc03g025670	21.5502	4.42532	21.4859	0.97273	4.54938	5.38035e-06	0.00403795	PAR1 protein (AHRD V3.3 *** AT5G52390.1)
Solyc08g006560	26.1722	4.37662	20.7727	1.15151	3.80077	0.000144249	0.0349696	3-ketoacyl-acyl carrier protein synthase III (AHRD V3.3 *** AT1G62640.2)
Solyc09g090500	101.144	4.33008	20.1133	1.11167	3.89512	9.81486e-05	0.0277964	Cyclopropane-fatty-acyl-phospholipid synthase (AHRD V3.3 *** AT3G23510.1)
Solyc06g066270	29.177	4.26155	19.1802	1.03624	4.1125	3.91397e-05	0.017279	Cytochrome P450, putative (AHRD V3.3 *** A0A061G7Z4_THECC)
Solyc06g059930	60.0768	4.18769	18.223	0.738137	5.67332	1.40057e-08	5.25563e-05	sesquiterpene synthase 1
Solyc09g091510	368.592	4.1861	18.2029	1.01988	4.10449	4.05208e-05	0.0173776	chalcone synthase 1
Solyc06g066830	26.3623	4.11089	17.2783	0.939177	4.37712	1.20258e-05	0.00784815	2-oxoglutarate-dependent dioxygenase-related family protein (AHRD V3.3 *** B9GL08_POPTR)
Solyc02g081770	47.9003	4.09584	17.099	0.807854	5.07002	3.97771e-07	0.000663393	LOW QUALITY:HXXXD-type acyl-transferase family protein, putative (AHRD V3.3 *** A0A061E8Z9_THECC)
Solyc02g086530	24.089	3.9698	15.6685	1.00158	3.96352	7.38523e-05	0.0235856	Raffinose synthase family protein (AHRD V3.3 *** AT5G40390.1)
Solyc01g105880	31.1013	3.92024	15.1394	0.977569	4.01019	6.06697e-05	0.0216822	Monoterpenoid synthase 2
Solyc07g054893	59.7959	3.86074	14.5277	0.738057	5.23095	1.68643e-07	0.000361619	Methylketone synthase Id (AHRD V3.3 *** E0YCS6_SOLLC)
Solyc06g076910	48.9968	3.45469	10.9639	0.809964	4.26524	1.99685e-05	0.0107045	Receptor-kinase, putative (AHRD V3.3 *** B9SUC9_RICCO)
Solyc05g052240	55.3732	3.2399	9.44728	0.756948	4.28021	1.86714e-05	0.0103799	Chalcone-flavonone isomerase family protein (AHRD V3.3 *** A0A0V0H4Z0_SOLCH)
Solyc02g088240	42.878	2.84699	7.195	0.621472	4.58105	4.62651e-06	0.00386151	Phosphate transporter PHO1-like protein (AHRD V3.3 *** A0A0B0MVV1_GOSAR)
Solyc02g080890	74.7603	2.80907	7.00833	0.48923	5.74182	9.36624e-09	4.68624e-05	WRKY transcription factor 6
Solyc04g074950	59.5288	2.80361	6.98187	0.674603	4.15595	3.23941e-05	0.0151948	dihydrofolate reductase (AHRD V3.3 *** AT4G24380.1)
Solyc05g055330	67.3482	2.76054	6.7765	0.69767	3.9568	7.59613e-05	0.0237537	Drug resistance transporter-like ABC domain protein (AHRD V3.3 *** A0A072VZG4_MEDTR)
Solyc09g059170	77.4156	2.65913	6.31651	0.684303	3.88589	0.000101955	0.0283398	Glycosyltransferase (AHRD V3.3 *** M1C989_SOLTU)
Solyc02g083860	128.289	2.61841	6.14073	0.393324	6.65713	2.79227e-11	2.3343e-07	flavanone 3-dioxygenase
Solyc06g064500	202.235	2.44347	5.4395	0.523339	4.66901	3.02655e-06	0.00302856	O-methyltransferase (AHRD V3.3 *** F6M2M1_VITPS)
Solyc02g090870	63.1113	2.39318	5.25314	0.598895	3.99599	6.44244e-05	0.0219775	LOW QUALITY:GTPase-activating protein pac-1 (AHRD V3.3 *** A0A1D1Y9Q3_9ARAE)
Solyc04g054500	50.3422	2.36606	5.15532	0.607164	3.89691	9.74284e-05	0.0277964	metal ion binding protein
Solyc02g089620	422.643	2.36086	5.13677	0.427482	5.52272	3.33797e-08	0.000100206	proline dehydrogenase
Solyc09g092600	76.0353	2.34562	5.08279	0.608178	3.8568	0.000114881	0.0302519	Cytochrome P450, putative (AHRD V3.3 *** B9R857_RICCO)
Solyc05g052830	56.4988	2.33339	5.03987	0.574301	4.06301	4.84449e-05	0.0191357	proline transporter 1 (AHRD V3.3 *** AT2G39890.2)
Solyc02g082930	59.0912	2.33108	5.0318	0.478113	4.87557	1.08495e-06	0.00131687	acidic extracellular 27 kD chitinase
Solyc01g096420	73.7268	2.08688	4.24827	0.498761	4.18412	2.86272e-05	0.0138611	NADPH:quinone oxidoreductase (AHRD V3.3 *** AT3G27890.1)
Solyc09g098030	127.167	2.02008	4.05607	0.467885	4.31748	1.57819e-05	0.00947545	Cytochrome P450 (AHRD V3.3 *** A0A103Y530_CYNCS)
Solyc09g009260	75.2727	1.99644	3.99014	0.518973	3.84691	0.000119618	0.0304316	fructose-1,6-bisphosphate aldolase
Solyc04g018110	109.92	1.96714	3.90992	0.502508	3.91465	9.05365e-05	0.0271791	Hop-interacting protein THI026 (AHRD V3.3 *** G8Z256_SOLLC)
Solyc11g013110	281.795	1.8956	3.72077	0.381518	4.96858	6.74454e-07	0.00101235	Flavonol synthase (AHRD V3.3 *** C0LUV3_SOLTU)
Solyc08g063090	98.9055	1.7221	3.29917	0.453807	3.7948	0.000147765	0.0352056	Sphingolipid delta-8 desaturase (AHRD V3.3 *** A4GK73_TOBAC)
Solyc05g010320	94.9679	1.68766	3.22135	0.393174	4.29241	1.76741e-05	0.0102034	Chalcone-flavonone isomerase family protein (AHRD V3.3 *** K4BXK5_SOLLC)
Solyc03g115220	104.357	1.55351	2.93531	0.384352	4.0419	5.30205e-05	0.0204061	Flavonoid 3'-hydroxylase (AHRD V3.3 *** A0A0N6XG41_LYCBA)
Solyc01g006430	464.134	1.42601	2.68702	0.375223	3.80043	0.000144445	0.0349696	Fatty acid desaturase (AHRD V3.3 *** M4QSE6_9ERIC)
Solyc11g072860	154.495	1.41442	2.66552	0.351787	4.02067	5.80334e-05	0.0212713	histone H4 (AHRD V3.3 *** AT2G28740.1)
Solyc10g075100	418.443	1.37663	2.5966	0.282924	4.8657	1.14053e-06	0.00131687	Non-specific lipid-transfer protein (AHRD V3.3 *** Q4A1N1_SOLLC)
Solyc04g039850	2134.9	-0.908345	1.87689	0.228721	-3.9714	7.14507e-05	0.0233147	LOW QUALITY:ATP synthase subunit beta (AHRD V3.3 *-* ATCG00480.1)
Solyc08g082120	294.024	-1.15933	2.23354	0.283114	-4.09493	4.22303e-05	0.0173998	Methanol inducible protein (AHRD V3.3 *** D1MAX5_NICBE)
Solyc02g063450	605.697	-1.18251	2.26972	0.279138	-4.23631	2.27222e-05	0.0113687	DNA-binding protein, putative (duplicated DUF1399) (AHRD V3.3 *** AT2G22660.2)
Solyc11g066390	555.054	-1.38257	2.60732	0.261403	-5.28903	1.22964e-07	0.000307614	superoxide dismutase 3
Solyc11g013810	3214.11	-1.42172	2.67905	0.36379	-3.90808	9.30338e-05	0.0273811	Nitrate reductase (AHRD V3.3 *** K4D6I5_SOLLC)
Solyc03g119540	130.937	-1.42963	2.69378	0.349429	-4.09133	4.28908e-05	0.0173998	CONSTANS-like zinc finger protein (AHRD V3.3 *** I1LEW9_SOYBN)
Solyc03g083440	538.212	-1.51093	2.84993	0.293575	-5.14664	2.65192e-07	0.000497566	Glutamate synthase, putative (AHRD V3.3 *** B9RII5_RICCO)
Solyc06g060110	97.4476	-1.62187	3.07775	0.403412	-4.02039	5.81027e-05	0.0212713	amino acid transporter 2
Solyc06g051140	61.7752	-4.92169	30.3093	0.741079	-6.64125	3.11033e-11	2.3343e-07	Ubiquitin-conjugating enzyme E2 (AHRD V3.3 *-* A0A072VRU4_MEDTR)
			18.5121

## Sheet: suppTableS3
Supplementary Table S3. Differentially expressed genes in the cultivar CT2 inoculated with Fo-npt
transcID	baseMean	log2FoldChange	foldChange	lfcSE	stat	pvalue	padj	Description
Solyc07g064240	24.8217	4.80776	28.0078	1.14264	4.20761	2.58091e-05	0.015509	Early nodulin-like protein (AHRD V3.3 *** A0A072VAV5_MEDTR)
Solyc05g013850	39.5342	4.18402	18.1767	0.878974	4.76012	1.93481e-06	0.00229241	Sieve element occlusion c (AHRD V3.3 *** E2FKK0_9SOLN)
Solyc03g111797	37.9304	3.77634	13.7023	0.849252	4.44667	8.72117e-06	0.00838162	Sieve element occlusion a (AHRD V3.3 *** E2FKJ8_9SOLN)
Solyc12g088840	28.0615	3.41158	10.6412	0.815897	4.18139	2.89733e-05	0.0167072	LOW QUALITY:Calcium-binding EF-hand family protein, putative (AHRD V3.3 *** A0A061FAV4_THECC)
Solyc09g010210	41.5874	2.70199	6.50698	0.695952	3.88243	0.000103416	0.0480917	endo-1,4-beta-glucanase precursor (Cel2)
Solyc12g042060	154.579	1.96424	3.90207	0.457213	4.29611	1.73819e-05	0.0131883	ATP-dependent Clp protease ATP-binding subunit ClpA homolog CD4B, chloroplastic (AHRD V3.3 *-* CLPAB_SOLLC)
ENSRNA050029732	1825.95	-1.56797	2.96488	0.398607	-3.93363	8.36736e-05	0.0415944	unknown
Solyc09g065790	678.555	-1.6089	3.05018	0.416176	-3.8659	0.000110678	0.0483496	ATP-dependent Clp protease proteolytic subunit (AHRD V3.3 *** K4CUK5_SOLLC)
Solyc12g089147	285.85	-1.634	3.10373	0.422191	-3.8703	0.000108703	0.0483496	4-hydroxy-3-methylbut-2-enyl diphosphate synthase (AHRD V3.3 --* AT5G60600.2)
ENSRNA050029954	1201.77	-1.6921	3.23126	0.431162	-3.92451	8.69074e-05	0.0417619	unknown
Solyc10g081570	120.517	-1.92267	3.79123	0.467242	-4.11493	3.87299e-05	0.0206789	Marmande
Solyc11g021270	237.096	-1.93462	3.82279	0.483968	-3.99742	6.40373e-05	0.0329701	Ycf1 (AHRD V3.3 *-* V5NDV5_9SOLN)
Solyc06g016750	303.629	-1.98235	3.95137	0.46051	-4.30469	1.67218e-05	0.0131883	nuclear factor Y, subunit C10 (AHRD V3.3 *-* AT1G07980.1)
Solyc11g066390	183.624	-2.12823	4.37182	0.487742	-4.36344	1.28033e-05	0.0115358	superoxide dismutase 3
Solyc06g024245	103.301	-2.15299	4.44749	0.50316	-4.27894	1.87783e-05	0.0135354	Class II aaRS and biotin synthetases superfamily protein (AHRD V3.3 --* AT3G44740.5)
Solyc04g015120	171.685	-2.15678	4.45917	0.512601	-4.20751	2.58197e-05	0.015509	U-box domain-containing protein 33 (AHRD V3.3 *** W9RCI3_9ROSA)
Solyc11g063520	346.551	-2.28232	4.86461	0.480819	-4.74674	2.06724e-06	0.00229241	sequence-specific DNA binding transcription factor ATNDX (AHRD V3.3 --* AT4G03090.5)
ENSRNA050030060	335.493	-2.37654	5.19291	0.444338	-5.3485	8.86847e-08	0.00021308	unknown
Solyc11g069700	188.307	-2.44087	5.4297	0.489792	-4.98348	6.24498e-07	0.000900277	Elongation factor 1-alpha (AHRD V3.3 *** EF1A_SOLLC)
ENSRNA050029910	838.063	-2.46554	5.52332	0.468058	-5.26759	1.38228e-07	0.00028467	unknown
ENSRNA050029918	237.61	-2.51436	5.71343	0.443742	-5.66626	1.45948e-08	7.0133e-05	unknown
ENSRNA050029894	1865.49	-2.52202	5.74387	0.409569	-6.15775	7.37839e-10	1.06367e-05	unknown
ENSRNA050030201	415.93	-2.53356	5.78998	0.435662	-5.81542	6.04835e-09	4.35965e-05	unknown
ENSRNA050029653	86.1975	-2.70123	6.50354	0.603407	-4.47662	7.5833e-06	0.00780863	unknown
Solyc11g027760	158.781	-2.71001	6.54324	0.488682	-5.54554	2.93055e-08	9.78051e-05	LOW QUALITY:Cytochrome P450 like_TBP (AHRD V3.3 *-* O04892_TOBAC)
ENSRNA050029920	219.387	-2.72647	6.61834	0.52061	-5.23707	1.63146e-07	0.000293989	unknown
Solyc03g008010	355.659	-2.76959	6.81912	0.652853	-4.24228	2.21257e-05	0.0151888	PPPDE putative thiol peptidase family protein (AHRD V3.3 *** AT4G25660.1)
ENSRNA050030504	98.4301	-2.77926	6.86501	0.542338	-5.12459	2.98181e-07	0.000477619	unknown
ENSRNA050030525	236.815	-2.89099	7.41782	0.523742	-5.51988	3.39224e-08	9.78051e-05	unknown
Solyc10g017890	53.857	-3.10836	8.62404	0.642655	-4.83675	1.31977e-06	0.00172961	Photosystem I P700 chlorophyll a apoprotein A1 (AHRD V3.3 *-* PSAA_POPAL)
Solyc10g048065	27.2325	-3.18236	9.07791	0.771075	-4.12717	3.67252e-05	0.0203627	Transport membrane protein (AHRD V3.3 *** A0A0C5ARU2_HYONI)
Solyc09g091060	39.9033	-3.27765	9.69772	0.776609	-4.22046	2.43809e-05	0.015509	UPF0329 protein ECU01_0100/ECU01_1510/ECU08_0030, putative isoform 2 (AHRD V3.3 *** A0A061ELC2_THECC)
Solyc01g066680	21.2959	-5.65834	50.5044	1.31676	-4.29716	1.73001e-05	0.0131883	Pollen Ole e 1 allergen and extensin family protein, putative (AHRD V3.3 *** A0A061EQC5_THECC)

## Sheet: suppTableS4
Supplementary Table S4. Differentially expressed genes in the cultivar CT2 inoculated with Fol-pt
transcID	baseMean	log2FoldChange	foldChange	lfcSE	stat	pvalue	padj	Description
Solyc04g081870	28.5172	2.7266	5.4532	0.724678	3.7625	0.000168226	0.0215623	Expansin A11
Solyc03g006880	36.6378	2.44991	4.89981	0.645573	3.79493	0.000147684	0.0196942	gibberellin 20-oxidase-1
Solyc05g007830	77.0465	2.20192	4.40383	0.569758	3.86465	0.000111247	0.0156243	expansin12
Solyc01g073640	240.638	1.70286	3.40571	0.459026	3.70971	0.000207495	0.0239204	alcohol dehydrogenase-3,Pfam:PF13561
Solyc09g018010	235.261	1.66495	3.3299	0.420342	3.96094	7.46562e-05	0.0118748	Non-specific lipid-transfer protein (AHRD V3.3 *** M0ZNZ5_SOLTU)
Solyc11g066250	816.27	-1.33356	2.66712	0.378211	-3.52597	0.000421933	0.0406596	Carboxypeptidase (AHRD V3.3 *** K4D9N3_SOLLC)
Solyc09g008780	858.159	-1.33787	2.67575	0.347224	-3.85307	0.000116648	0.0160415	Sulfite exporter TauE/SafE family protein (AHRD V3.3 *** AT2G36630.1)
Solyc03g031860	1188.43	-1.38858	2.77717	0.40215	-3.4529	0.00055459	0.048488	Phytoene synthase 1
Solyc01g098610	529.695	-1.39079	2.78157	0.379848	-3.66143	0.000250814	0.0273657	glutathione synthetase 2
Solyc06g034290	354.941	-1.3928	2.7856	0.378739	-3.67747	0.000235559	0.0259154	Glycerol-3-phosphate transporter, putative (AHRD V3.3 *** B9R9S6_RICCO)
Solyc04g078090	254.268	-1.45965	2.91931	0.395749	-3.68833	0.000225733	0.0250431	Acyl-CoA-binding domain protein (AHRD V3.3 *-* A0A072VPF6_MEDTR)
Solyc04g081730	476.129	-1.49654	2.99308	0.393536	-3.80281	0.000143066	0.019273	JHL20J20.12 protein, putative (AHRD V3.3 *** A0A061FCM3_THECC)
Solyc02g094400	2281.74	-1.55216	3.10431	0.427457	-3.63114	0.000282175	0.0298022	Glycerophosphodiester phosphodiesterase, putative (AHRD V3.3 *** B9RH28_RICCO)
Solyc08g007080	306.548	-1.55972	3.11944	0.436275	-3.57509	0.000350109	0.0350162	Type I inositol-1,4,5-trisphosphate 5-phosphatase (AHRD V3.3 *** G7JZV2_MEDTR)
Solyc10g079420	267.992	-1.5944	3.1888	0.410664	-3.8825	0.000103389	0.0149994	Calcium-binding EF-hand (AHRD V3.3 *** A0A103XQG1_CYNCS)
Solyc11g067280	433.105	-1.60849	3.21698	0.432383	-3.72006	0.000199175	0.02327	MYB-CC type transfactor
Solyc04g006970	211.403	-1.67603	3.35206	0.422952	-3.9627	7.41075e-05	0.0118748	Phosphoenolpyruvate carboxylase (AHRD V3.3 *** A6YM33_RICCO)
Solyc12g089147	297.741	-1.69183	3.38366	0.40694	-4.15744	3.21829e-05	0.0059842	4-hydroxy-3-methylbut-2-enyl diphosphate synthase (AHRD V3.3 --* AT5G60600.2)
Solyc01g109090	294.633	-1.71181	3.42363	0.456194	-3.75238	0.000175167	0.0219105	LOW QUALITY:mRNA, clone: RTFL01-34-C05 (AHRD V3.3 -** E4MXL5_EUTHA)
Solyc08g060920	951.083	-1.72423	3.44847	0.486463	-3.54443	0.000393469	0.0384783	IDS4-like
Solyc07g021700	185.784	-1.82742	3.65483	0.528564	-3.45732	0.000545569	0.0480173	Pollen-specific SF21-like protein (AHRD V3.3 *** G7LJK8_MEDTR)
Solyc07g066670	165.506	-1.82769	3.65539	0.518335	-3.52608	0.000421752	0.0406596	Ent-kaurene synthase (AHRD V3.3 *-* G5CV50_SOLLC)
Solyc09g091030	441.348	-1.86622	3.73244	0.427971	-4.36063	1.29691e-05	0.00352694	Beta-amylase 1
Solyc03g118200	105.786	-1.88993	3.77986	0.54083	-3.4945	0.000474948	0.04447	Calcium-dependent phospholipid-binding Copine family protein (AHRD V3.3 *** AT5G61900.3)
Solyc07g064420	85.3892	-1.93848	3.87695	0.530149	-3.65648	0.000255707	0.0276709	inositol-1,4,5-trisphosphate 5-phosphatase (AHRD V3.3 *** AT4G27020.1)
Solyc11g039860	737.985	-1.94999	3.89997	0.397394	-4.90694	9.25092e-07	0.000434452	LOW QUALITY:Tetratricopeptide repeat (TPR)-like superfamily protein (AHRD V3.3 --* AT1G77360.2)
Solyc10g009210	212.52	-1.96464	3.92928	0.5203	-3.77597	0.000159387	0.020702	Calmodulin-binding protein (AHRD V3.3 *** A0A072V4D6_MEDTR)
Solyc07g006280	287.459	-1.99492	3.98984	0.566661	-3.52048	0.000430762	0.0412095	Tetraspanin family protein (AHRD V3.3 *** A0A072V357_MEDTR)
Solyc07g007660	114.919	-1.9967	3.99341	0.515098	-3.87636	0.00010603	0.0150517	LOW QUALITY:Mitochondrial group I intron splicing factor CCM1 (AHRD V3.3 *** A0A1D1ZJQ2_9ARAE)
Solyc03g043620	167.373	-2.02675	4.05349	0.46697	-4.34021	1.42345e-05	0.00368218	LOW QUALITY:Agenet and bromo-adjacent homology (BAH) domain-containing protein (AHRD V3.3 --* AT1G68580.5)
Solyc07g007220	333.268	-2.03167	4.06335	0.567271	-3.58149	0.000341642	0.0344302	Protein phosphatase 2c, putative (AHRD V3.3 *** B9T2N5_RICCO)
Solyc11g063520	375.953	-2.03637	4.07275	0.516813	-3.94025	8.13952e-05	0.0124951	sequence-specific DNA binding transcription factor ATNDX (AHRD V3.3 --* AT4G03090.5)
Solyc08g008370	120.745	-2.05121	4.10241	0.583861	-3.51317	0.00044279	0.0420555	DCD (Development and cell death) domain protein (AHRD V3.3 *** A0A072TUZ0_MEDTR)
Solyc08g077210	839.457	-2.06656	4.13312	0.511491	-4.04026	5.33911e-05	0.00923153	inositol-1,4,5-triphosphate-5-phosphatase 1
Solyc11g008250	170.221	-2.09131	4.18261	0.51787	-4.03829	5.38424e-05	0.00923153	P-loop containing nucleoside triphosphate hydrolases superfamily protein (AHRD V3.3 *-* AT3G10420.2)
Solyc01g110050	374.535	-2.09232	4.18465	0.599986	-3.48728	0.000487953	0.0447367	Purple acid phosphatase (AHRD V3.3 *** A0A0V0IAA9_SOLCH)
Solyc11g056250	130.904	-2.10485	4.2097	0.485425	-4.3361	1.45033e-05	0.00368218	LOW QUALITY:glutamine-dependent asparagine synthase 1 (AHRD V3.3 --* AT3G47340.3)
Solyc11g045150	83.9195	-2.10688	4.21376	0.525812	-4.00691	6.15176e-05	0.0101519	myosin XI D (AHRD V3.3 --* AT2G33240.8)
Solyc01g009500	127.13	-2.26103	4.52207	0.610026	-3.70646	0.000210178	0.0239204	alpha/beta-Hydrolases superfamily protein (AHRD V3.3 *** AT3G44510.2)
Solyc01g096190	87.6189	-2.26335	4.5267	0.583692	-3.87764	0.000105474	0.0150517	Ca2+-ATPase
Solyc07g045160	131.995	-2.28759	4.57518	0.531494	-4.30407	1.67687e-05	0.00409963	ATP-dependent 6-phosphofructokinase (AHRD V3.3 *** M5W6F1_PRUPE)
Solyc02g067160	74.829	-2.30017	4.60035	0.622896	-3.69271	0.00022188	0.0248243	SPX domain-containing family protein (AHRD V3.3 *** B9IK08_POPTR)
Solyc04g080920	69.8149	-2.30688	4.61377	0.637985	-3.61589	0.000299316	0.0306323	Purple acid phosphatase (AHRD V3.3 *-* K4BVH1_SOLLC)
Solyc03g026130	90.4913	-2.30791	4.61581	0.667514	-3.45746	0.000545284	0.0480173	Cytochrome P450 (AHRD V3.3 *** A0A0N9HM28_9MAGN)
Solyc10g005960	1025.03	-2.3129	4.6258	0.661246	-3.49779	0.000469131	0.0442391	Fasciclin-like arabinogalactan protein (AHRD V3.3 *** A0A072UY96_MEDTR)
Solyc03g095510	100.314	-2.32058	4.64117	0.61214	-3.79093	0.000150082	0.0198138	serine/threonine protein kinase 2 (AHRD V3.3 *** AT3G08720.4)
Solyc03g078630	158.38	-2.37878	4.75755	0.638475	-3.72572	0.000194761	0.0229574	Polyubiquitin (AHRD V3.3 *-* UBI2P_PETCR)
Solyc04g014270	112.47	-2.38458	4.76917	0.561639	-4.24576	2.17853e-05	0.00471492	ATP-dependent 6-phosphofructokinase (AHRD V3.3 *** K4BPT1_SOLLC)
Solyc05g014550	71.5632	-2.43897	4.87793	0.668778	-3.6469	0.00026542	0.0284884	LOW QUALITY:TRAM, LAG1 and CLN8 (TLC) lipid-sensing domain containing protein (AHRD V3.3 *** A0A0K9PUQ1_ZOSMR)
Solyc11g068440	156.67	-2.46287	4.92573	0.676212	-3.64215	0.000270367	0.0287854	Glucan endo-1,3-beta-glucosidase, putative (AHRD V3.3 *** B9SCU1_RICCO)
Solyc09g008520	133.335	-2.47982	4.95964	0.642903	-3.85722	0.000114683	0.0159373	RING/FYVE/PHD zinc finger protein (AHRD V3.3 *** A0A072VVJ3_MEDTR)
Solyc11g056500	132.926	-2.509	5.018	0.444858	-5.64	1.7005e-08	1.87083e-05	LOW QUALITY:OR338 (AHRD V3.3 *-* R4IUB8_VICFA)
Solyc01g112260	168.714	-2.50965	5.01929	0.720782	-3.48184	0.000497983	0.0453405	Phosphoenolpyruvate carboxylase (AHRD V3.3 --* A7DX51_9POAL)
Solyc09g075820	116.44	-2.51225	5.02449	0.549527	-4.57165	4.83899e-06	0.00163698	Sugar transporter protein 2
Solyc05g051240	238.421	-2.56057	5.12115	0.706739	-3.62308	0.000291116	0.0300259	LOW QUALITY:Eukaryotic aspartyl protease family protein (AHRD V3.3 *** AT1G66180.1)
Solyc09g050050	48.7517	-2.58784	5.17569	0.61045	-4.23924	2.24275e-05	0.00474326	LOW QUALITY:DNA-directed RNA polymerase subunit beta (AHRD V3.3 *-* A0A151UEH4_CAJCA)
Solyc05g013880	102.299	-2.61691	5.23382	0.753937	-3.47099	0.000518538	0.0465697	Transducin/WD40 repeat-like superfamily protein (AHRD V3.3 *** A0A061E701_THECC)
Solyc09g010380	555.122	-2.64579	5.29159	0.636058	-4.15968	3.18701e-05	0.0059842	Soluble inorganic pyrophosphatase (AHRD V3.3 *** A0A0B0Q0H5_GOSAR)
Solyc09g090360	29.0557	-2.64956	5.29913	0.714513	-3.70821	0.000208728	0.0239204	Phosphate transporter PHO1-like protein (AHRD V3.3 *** A0A0B0PBG6_GOSAR)
Solyc05g009720	421.208	-2.65801	5.31601	0.619236	-4.2924	1.76755e-05	0.00420251	Two-component response regulator (AHRD V3.3 *** W9RG69_9ROSA)
Solyc01g091840	116.506	-2.68439	5.36879	0.606615	-4.4252	9.63543e-06	0.00282682	UDP-galactose transporter (AHRD V3.3 *** M4QC22_PRUPE)
Solyc08g079590	53.0984	-2.68791	5.37583	0.651516	-4.12563	3.69718e-05	0.00668632	Pentatricopeptide (PPR) repeat-containing protein-like (AHRD V3.3 *** Q6ETC2_ORYSJ)
Solyc10g081570	115.569	-2.69874	5.39748	0.451416	-5.97839	2.25349e-09	3.51764e-06	Marmande
Solyc02g067660	98.0498	-2.70533	5.41065	0.722443	-3.74469	0.000180616	0.0219722	Phytoalexin-deficient 4-1 protein (AHRD V3.3 *** Q2TNK3_SOLTU)
Solyc11g027760	166.636	-2.71156	5.42312	0.421157	-6.43836	1.20771e-10	3.18884e-07	LOW QUALITY:Cytochrome P450 like_TBP (AHRD V3.3 *-* O04892_TOBAC)
Solyc06g024245	101.917	-2.72132	5.44264	0.461299	-5.89925	3.6516e-09	4.82085e-06	Class II aaRS and biotin synthetases superfamily protein (AHRD V3.3 --* AT3G44740.5)
Solyc01g067120	26.1296	-2.76269	5.52538	0.778903	-3.5469	0.000389793	0.0384033	Cullin 1, putative (AHRD V3.3 *** A0A061EP85_THECC)
Solyc02g088200	146.583	-2.77384	5.54768	0.705946	-3.92925	8.521e-05	0.0129304	Activating signal cointegrator 1 complex subunit 1 (AHRD V3.3 *-* A0A0B2NTB9_GLYSO)
Solyc01g100020	493.704	-2.7844	5.5688	0.60918	-4.57074	4.8601e-06	0.00163698	Phospholipase D (AHRD V3.3 *** I1NJ37_SOYBN)
Solyc04g015120	169.071	-2.78583	5.57167	0.531872	-5.23779	1.62509e-07	9.75201e-05	U-box domain-containing protein 33 (AHRD V3.3 *** W9RCI3_9ROSA)
Solyc08g061480	74.8842	-2.8582	5.71639	0.715562	-3.99434	6.48758e-05	0.010574	Chalcone--flavonone isomerase (AHRD V3.3 *** A0A1D1XWC4_9ARAE)
Solyc01g090210	126.019	-2.86151	5.72302	0.578297	-4.94817	7.4915e-07	0.000366307	U-box domain-containing protein 33 (AHRD V3.3 *** W9RCI3_9ROSA)
Solyc09g061280	60.7799	-2.86244	5.72488	0.675554	-4.23718	2.26349e-05	0.00474326	p27KIP1-related-protein 2
Solyc07g007620	300.263	-2.87619	5.75238	0.629284	-4.57057	4.8639e-06	0.00163698	Monogalactosyldiacylglycerol synthase (AHRD V3.3 *** A0A087G8S7_ARAAL)
Solyc02g089920	71.2693	-2.89175	5.7835	0.704407	-4.10522	4.03923e-05	0.00711012	Kinase family protein (AHRD V3.3 *** B9HEM3_POPTR)
Solyc03g078490	139.106	-2.9033	5.8066	0.64978	-4.46813	7.8906e-06	0.0024226	Glycosyltransferase (AHRD V3.3 *** K4BHS7_SOLLC)
Solyc01g094140	198.27	-2.92112	5.84223	0.655005	-4.45969	8.20794e-06	0.00246275	Cytochrome P450 family protein (AHRD V3.3 *** B9IC22_POPTR)
Solyc12g014090	60.8174	-2.93704	5.87408	0.755506	-3.88751	0.000101277	0.0148562	TAF RNA polymerase I subunit A (AHRD V3.3 *** AT1G53200.1),Pfam:PF14929
Solyc07g049530	157.024	-2.99816	5.99633	0.574413	-5.21953	1.7938e-07	0.000102964	1-aminocyclopropane-1-carboxylate oxidase 1
Solyc01g099370	120.078	-3.00799	6.01598	0.659799	-4.55895	5.14108e-06	0.00165543	Calcium-dependent lipid-binding (CaLB domain) family protein (AHRD V3.3 *** AT3G16510.1)
Solyc02g088210	65.5975	-3.00836	6.01673	0.719546	-4.18092	2.9033e-05	0.00555497	SPX domain-containing family protein (AHRD V3.3 *** B9IK08_POPTR)
Solyc09g091910	191.449	-3.04177	6.08353	0.666107	-4.56648	4.95979e-06	0.00163698	Purple acid phosphatase (AHRD V3.3 *** K4CWL7_SOLLC)
Solyc06g007580	50.0256	-3.0433	6.08661	0.839544	-3.62495	0.000289018	0.0300259	LOW QUALITY:DUF506 family protein (AHRD V3.3 *** G7LF52_MEDTR)
Solyc01g095150	220.774	-3.08067	6.16134	0.718597	-4.28706	1.81053e-05	0.00420251	late embryogenesis-like protein
Solyc11g064835	35.1048	-3.08189	6.16377	0.83397	-3.69544	0.000219506	0.0247686	Acyl-CoA N-acyltransferases (NAT) superfamily protein (AHRD V3.3 *-* AT2G23060.1)
Solyc03g114860	164.642	-3.08712	6.17424	0.734882	-4.20084	2.6593e-05	0.00540124	UDP-arabinose mutase-like protein
Solyc02g091620	47.7728	-3.09136	6.18271	0.767877	-4.02585	5.67701e-05	0.0096087	Nuclear pore complex protein (AHRD V3.3 --* AT1G55540.2)
Solyc09g014300	698.497	-3.12361	6.24722	0.560501	-5.57289	2.50547e-08	2.06733e-05	sulfoquinovosyldiacylglycerol 2 (AHRD V3.3 *** AT5G01220.1)
Solyc01g005120	45.0027	-3.12753	6.25507	0.880458	-3.55217	0.000382074	0.0379259	Xyloglucan endotransglucosylase/hydrolase (AHRD V3.3 *** K4AS79_SOLLC)
Solyc08g078520	52.9509	-3.23401	6.46803	0.805405	-4.01539	5.93482e-05	0.00991792	electron transporter, putative (Protein of unknown function, DUF547) (AHRD V3.3 *** AT5G47380.4)
Solyc11g008610	32.2351	-3.24184	6.48369	0.846716	-3.82873	0.000128807	0.017531	Nucleotide-sugar transporter family protein (AHRD V3.3 *** AT2G43240.1)
Solyc10g086250	63.0269	-3.26673	6.53347	0.623473	-5.23958	1.60946e-07	9.75201e-05	R2R3MYB transcription factor 75
Solyc10g018907	68.9411	-3.28209	6.56419	0.783835	-4.18723	2.82384e-05	0.00555497	LOW QUALITY:Chaperonin 60 subunit beta 1, chloroplastic (AHRD V3.3 --* CPNB1_ARATH)
Solyc04g015360	48.7747	-3.30575	6.61149	0.951678	-3.4736	0.000513532	0.046436	GATA transcription factor (AHRD V3.3 *** K4BQ39_SOLLC)
Solyc09g011860	31.9002	-3.38634	6.77267	0.934226	-3.62475	0.000289239	0.0300259	O-fucosyltransferase family protein (AHRD V3.3 *** AT3G54100.1)
Solyc04g063370	42.3386	-3.41169	6.82338	0.800543	-4.26172	2.02859e-05	0.00446357	Receptor-like kinase (AHRD V3.3 *** A0A072V0S7_MEDTR)
Solyc01g058720	116.257	-3.46915	6.93831	0.698215	-4.96861	6.74355e-07	0.000342417	Calcium-binding EF-hand (AHRD V3.3 *** A0A103XT58_CYNCS)
Solyc01g080680	27.677	-3.50911	7.01823	0.934678	-3.75436	0.000173787	0.0219105	Sugar facilitator protein 3
Solyc04g007730	961.261	-3.56276	7.12552	0.51429	-6.92753	4.28257e-12	2.82692e-08	fold protein (AHRD V3.3 *** AT1G23110.7)
Solyc02g065550	78.4701	-3.58822	7.17643	0.769487	-4.66313	3.11439e-06	0.00117475	ACI19
Solyc09g050040	12.7586	-3.59636	7.19272	1.03128	-3.48728	0.000487963	0.0447367	Ribosomal protein L5 (AHRD V3.3 *** Q70G83_SOLCO)
Solyc01g057260	176.802	-3.61576	7.23152	0.628281	-5.75501	8.66379e-09	1.03981e-05	transmembrane protein, putative (DUF247) (AHRD V3.3 *-* AT3G50140.2)
Solyc03g008010	354.31	-3.61661	7.23322	0.657685	-5.49901	3.8194e-08	2.9661e-05	PPPDE putative thiol peptidase family protein (AHRD V3.3 *** AT4G25660.1)
Solyc11g066130	86.1868	-3.6263	7.2526	0.782213	-4.63595	3.55302e-06	0.00130297	osmotin
Solyc02g080670	29.932	-3.64834	7.29668	1.0455	-3.48957	0.00048379	0.0447367	L-ascorbate oxidase (AHRD V3.3 *** A0A0B0MPT8_GOSAR)
Solyc06g053620	49.15	-3.66964	7.33928	0.940457	-3.90198	9.54101e-05	0.0142271	phosphoenolpyruvate carboxylase kinase 2
Solyc01g112010	77.0929	-3.75815	7.5163	0.766839	-4.90083	9.54334e-07	0.000434452	Pre-rRNA-processing protein esf2 (AHRD V3.3 *-* A0A0B2SES6_GLYSO)
Solyc01g103470	40.6234	-3.81756	7.63511	0.966317	-3.95062	7.79476e-05	0.0121955	Cytosolic Fe-S cluster assembly factor nar-1 (AHRD V3.3 *** A0A1D1Z971_9ARAE)
Solyc05g009520	41.8568	-3.84534	7.69069	0.809062	-4.75284	2.00578e-06	0.000778832	LOW QUALITY:BnaA06g07410D protein (AHRD V3.3 *** A0A078E7A2_BRANA)
Solyc11g069940	98.9565	-3.85099	7.70198	0.686162	-5.61236	1.99585e-08	1.88208e-05	Glutaredoxin (AHRD V3.3 *** A0A118JSL8_CYNCS)
Solyc10g079860	18.2798	-3.85926	7.71852	0.920614	-4.19205	2.76447e-05	0.00552977	LEQB L.esculentum TomQ'b beta(1,3)glucanase
Solyc02g091700	97.2724	-3.89262	7.78525	0.763316	-5.09962	3.4033e-07	0.000179722	hydroxyproline-rich glycoprotein family protein (AHRD V3.3 *** AT5G65660.1)
Solyc02g085150	33.8279	-3.99857	7.99713	0.933562	-4.28313	1.84283e-05	0.00420251	Late embryogenesis abundant (LEA) protein (AHRD V3.3 *** AT4G36600.2)
Solyc10g084230	51.8559	-4.02428	8.04855	0.923298	-4.35859	1.30905e-05	0.00352694	DUF1685 family protein (AHRD V3.3 *** G7LJH7_MEDTR)
Solyc03g120020	38.4669	-4.05983	8.11966	0.926163	-4.3835	1.1679e-05	0.0033405	Boron transporter, putative (AHRD V3.3 *** A0A061G9M0_THECC)
Solyc07g042400	178.231	-4.09066	8.18131	0.728009	-5.61896	1.92106e-08	1.88208e-05	LOW QUALITY:transmembrane protein (AHRD V3.3 --* AT5G20790.2)
Solyc02g088740	17.916	-4.13132	8.26265	1.1076	-3.72997	0.000191502	0.0227767	LOW QUALITY:Transcription factor bHLH151, putative (AHRD V3.3 *** A0A061EF71_THECC)
Solyc06g062550	2178.09	-4.19056	8.38111	0.637337	-6.5751	4.86212e-11	1.60474e-07	LES459817 putative phosphatase 14A
Solyc10g009590	15.4838	-4.19464	8.38928	1.12417	-3.73132	0.000190482	0.0227767	Trichome birefringence-like protein (AHRD V3.3 *-* A0A072TUJ8_MEDTR)
Solyc01g066680	23.2283	-4.23046	8.46093	0.991793	-4.26547	1.99479e-05	0.00446357	Pollen Ole e 1 allergen and extensin family protein, putative (AHRD V3.3 *** A0A061EQC5_THECC)
Solyc03g006410	39.2212	-4.24348	8.48696	1.03285	-4.10853	3.9818e-05	0.00710375	DUF506 family protein (AHRD V3.3 *** G7IPT8_MEDTR)
Solyc06g065820	35.0926	-4.60221	9.20442	1.05899	-4.34585	1.38738e-05	0.00366324	Ethylene Response Factor H.1
Solyc09g066410	74.3644	-4.6033	9.20659	0.843054	-5.46027	4.75422e-08	3.48696e-05	Phosphate transporter (AHRD V3.3 *** A0A0B5GK48_SOLLC)
Solyc06g075780	35.1696	-4.78434	9.56867	1.13509	-4.21492	2.49864e-05	0.00515423	Zinc finger, C2H2 (AHRD V3.3 *** A0A103Y6U7_CYNCS)
Solyc11g012980	11.6949	-4.8573	9.7146	1.40846	-3.44867	0.000563364	0.0489311	Ethylene-responsive transcription factor (AHRD V3.3 *** A0A0K9P1G2_ZOSMR)
Solyc12g009050	24.9922	-4.95034	9.90068	1.15589	-4.28271	1.84628e-05	0.00420251	Nuclear transcription factor Y subunit (AHRD V3.3 *-* A0A0K9P8V1_ZOSMR)
Solyc09g057760	18.9166	-4.98337	9.96673	1.13787	-4.37955	1.18924e-05	0.0033405	LOW QUALITY:DUF506 family protein (AHRD V3.3 *-* G7LF52_MEDTR)
Solyc08g008190	16.4809	-5.31016	10.6203	1.40663	-3.7751	0.000159946	0.020702	Cation/H(+) antiporter (AHRD V3.3 *** A0A0K9NMD6_ZOSMR)
Solyc08g080770	24.7007	-5.38372	10.7674	1.36336	-3.94887	7.85196e-05	0.0121955	LURP-one-like protein (AHRD V3.3 *** AT1G53875.1)
Solyc04g079760	26.5597	-5.44716	10.8943	1.21873	-4.46952	7.83948e-06	0.0024226	Structural constituent of ribosome, putative (AHRD V3.3 *** A0A061EZC6_THECC)
Solyc04g080685	45.5757	-5.49051	10.981	1.07413	-5.11159	3.19451e-07	0.000175725	Sec14p-like phosphatidylinositol transfer family protein (AHRD V3.3 *-* AT4G34580.2)
Solyc05g007950	18.8329	-5.61489	11.2298	1.43945	-3.90071	9.59108e-05	0.0142271	LERNALE L.esculentum ribonuclease le
Solyc01g090890	430.834	-5.71508	11.4302	0.685108	-8.34186	7.31329e-17	9.655e-13	SPX domain-containing protein (AHRD V3.3 *** D7LBV7_ARALL)
Solyc10g086270	23.34	-5.87564	11.7513	1.40477	-4.18263	2.88154e-05	0.00555497	R2R3MYB transcription factor 28
Solyc04g080480	27.8718	-6.13287	12.2657	1.4828	-4.136	3.53414e-05	0.00648023	4-coumarate--CoA ligase-like 4 (AHRD V3.3 *** 4CLL4_ARATH)
Solyc11g072800	158.433	-6.44403	12.8881	1.71781	-3.7513	0.000175922	0.0219105	Respiratory burst oxidase-like protein (AHRD V3.3 *** G7L3G1_MEDTR)
Solyc07g053900	199.996	-7.22461	14.4492	1.92986	-3.74359	0.00018141	0.0219722	DUF506 family protein (AHRD V3.3 *** G7JTT3_MEDTR)
Solyc03g078500	274.647	-7.39745	14.7949	1.71521	-4.31286	1.61154e-05	0.00401426	UDP-glucuronosyltransferase
Solyc09g091060	38.3267	-7.61511	15.2302	1.58052	-4.81811	1.44922e-06	0.000597894	UPF0329 protein ECU01_0100/ECU01_1510/ECU08_0030, putative isoform 2 (AHRD V3.3 *** A0A061ELC2_THECC)
Solyc05g007940	50.9206	-7.96746	15.9349	2.21508	-3.59692	0.000322007	0.0327011	LERNALX L.esculentum ribonuclease lx
Solyc07g056000	230.706	-8.18365	16.3673	2.18386	-3.74734	0.000178721	0.0219722	xyloglycan endo-transglycosylase
Solyc03g093130	168.245	-8.73125	17.4625	2.52118	-3.46317	0.000533856	0.0476214	xyloglucan endotransglucosylase-hydrolase 3

## Sheet: suppTableS5
Supplementary Table S5. Differentially expressed genes in the cultivar IAC391 inoculated with Fo-npt
transcID	baseMean	log2FoldChange	foldChange	lfcSE	stat	pvalue	padj	Description
Solyc08g080670	183.599	3.85754	14.4956	0.933948	4.13036	3.62191e-05	0.0294324	Pathogenesis-related 5-like protein
Solyc12g098850	611.021	2.13415	4.38978	0.453565	4.70527	2.53527e-06	0.0035531	ethylene-forming enzyme
Solyc05g007060	962.379	1.08227	2.11736	0.265351	4.07862	4.53038e-05	0.0340135	Plant/T7N9-9 protein (AHRD V3.3 *** G7K9S8_MEDTR)
Solyc08g082190	44627.5	0.806609	1.7491	0.182356	4.42326	9.72235e-06	0.010757	diacylglycerol kinase 5 (AHRD V3.3 --* AT2G20900.4)
Solyc01g111160	3196.39	-1.29667	2.45661	0.314023	-4.12921	3.6402e-05	0.0294324	far-red elongated hypocotyls 3 (AHRD V3.3 --* AT3G22170.2)
Solyc01g111145	8491.26	-1.30026	2.46273	0.295523	-4.39986	1.08322e-05	0.0113857	Proline-rich protein (AHRD V3.3 *-* O82066_SOLTU)
Solyc04g050950	94.0511	-2.29916	4.9217	0.50676	-4.53697	5.70681e-06	0.00705698	Sn-1 protein (AHRD V3.3 *** Q42393_CAPAN)
Solyc02g031920	1488.98	-2.40301	5.28905	0.389307	-6.17253	6.72048e-10	2.35463e-06	Pathogen-related protein (AHRD V3.3 *** A0A151SPD2_CAJCA)
Solyc12g039070	103.195	-2.55309	5.86891	0.561764	-4.54478	5.49926e-06	0.00705698	Strictosidine synthase (AHRD V3.3 *** G8E0P6_CAMAC)
Solyc04g007010	2814.58	-2.69136	6.45923	0.501158	-5.37029	7.8609e-08	0.000165252	Sn-2 protein (AHRD V3.3 *** Q39467_CAPAN)
Solyc10g074440	226.349	-2.6924	6.46387	0.657898	-4.09242	4.26887e-05	0.0332371	Chitinase (AHRD V3.3 *** B9VRK7_CAPAN)
Solyc02g077330	738.672	-2.89409	7.43374	0.602092	-4.80672	1.53427e-06	0.00248104	GDSL esterase/lipase family (AHRD V3.3 *** A0A151SAY8_CAJCA)
Solyc01g088400	628.422	-3.01159	8.06452	0.631504	-4.76891	1.85224e-06	0.00278127	ECERIFERUM 1
Solyc04g076190	292.059	-3.08177	8.4665	0.710679	-4.33637	1.44856e-05	0.0138416	Aspartic proteinase nepenthesin-1 (AHRD V3.3 *** W9S5L1_9ROSA)
Solyc11g006250	1096.19	-3.10662	8.61365	0.588861	-5.27565	1.3229e-07	0.000252817	GDSL-motif lipase/hydrolase family protein 2
Solyc05g046145	190.734	-3.12083	8.69888	0.542513	-5.75254	8.79113e-09	2.31009e-05	Major latex-like protein (AHRD V3.3 *** B5THI3_PANGI)
Solyc08g066260	537.119	-3.2343	9.41071	0.516861	-6.25759	3.90963e-10	1.64376e-06	Histidine decarboxylase (AHRD V3.3 *** DCHS_SOLLC)
Solyc06g065970	277.613	-3.30401	9.87656	0.63646	-5.19123	2.08907e-07	0.00036597	14 kDa proline-rich protein DC2.15, putative (AHRD V3.3 *** B9RP24_RICCO)
Solyc06g005780	190.622	-3.40445	10.5887	0.571837	-5.95354	2.62403e-09	7.88035e-06	Non-specific lipid-transfer protein (AHRD V3.3 *** A0A0V0GS93_SOLCH)
Solyc03g114560	45.4658	-3.49639	11.2855	0.77939	-4.48606	7.2552e-06	0.00847327	Strictosidine synthase-like protein, putative (AHRD V3.3 *** G7JT39_MEDTR)
Solyc01g112120	142.714	-3.61345	12.2393	0.50755	-7.1194	1.08401e-12	7.59604e-09	Flavin-containing monooxygenase (AHRD V3.3 *** M1BLU2_SOLTU)
Solyc03g020040	86.5221	-3.73181	13.2857	0.587489	-6.35213	2.12353e-10	1.11602e-06	Pin-II type proteinase inhibitor 69 (AHRD V3.3 *** A0A097J9C9_CAPAN)
Solyc08g075485	46.8348	-3.91836	15.1197	0.896589	-4.3703	1.24077e-05	0.0124207	LOW QUALITY:BED zinc finger,hAT family dimerization domain, putative (AHRD V3.3 *-* A0A061FD65_THECC)
Solyc01g112130	84.4866	-4.4677	22.1264	0.809897	-5.51638	3.46049e-08	8.08294e-05	Flavin-containing monooxygenase (AHRD V3.3 *** M1B691_SOLTU)
Solyc04g007825	645.377	-4.51369	22.8431	0.37263	-12.113	9.00851e-34	9.46885e-30	MLP-like protein 28 (AHRD V3.3 *** AT1G70830.1)
Solyc03g044930	341.249	-5.16809	35.9542	0.373266	-13.8456	1.35236e-43	2.84293e-39	Sn-1 protein (AHRD V3.3 *** Q42393_CAPAN)
Solyc03g034380	26.1747	-5.60248	48.5865	1.37979	-4.06039	4.89903e-05	0.0355129	Lipid transfer protein (AHRD V3.3 *** S4TID2_GOSHI)
Solyc03g034390	47.451	-7.47958	178.475	1.73836	-4.30268	1.68747e-05	0.0154235	Lipid transfer protein (AHRD V3.3 *** S4TID2_GOSHI)
Solyc09g062970	68.5	-8.01895	259.385	1.87783	-4.27034	1.95175e-05	0.0170957	GDSL-like Lipase/Acylhydrolase superfamily protein (AHRD V3.3 --* AT3G53100.1)

## Sheet: suppTableS6
Supplementary Table S6. Differentially expressed genes in the cultivar IAC391 inoculated with Fol-pt
transcID	baseMean	log2FoldChange	foldChange	lfcSE	stat	pvalue	padj	Description
Solyc02g067750	163.943	23.5974	1.26915e+07	4.78512	4.93141	8.16401e-07	0.000444964	NAC domain-containing protein (AHRD V3.3 *** W0C8Y8_9FABA)
Solyc05g054380	182.724	23.4769	1.16749e+07	4.78508	4.90627	9.28228e-07	0.000487807	Carbonic anhydrase (AHRD V3.3 *** B1VK36_SOLLC)
Solyc10g005320	67.1775	9.62307	788.556	2.14435	4.48764	7.20175e-06	0.0025659
Solyc07g044900	34.8991	8.67618	409.063	1.69906	5.10647	3.28241e-07	0.000215623	Tryptophan synthase (AHRD V3.3 *** K4CX65_SOLLC)
Solyc07g044910	34.3059	8.65631	403.467	1.66411	5.20177	1.97404e-07	0.000148201	LOW QUALITY:AP2/B3-like transcriptional factor family protein (AHRD V3.3 --* AT5G06250.5)
Solyc12g006750	30.5268	8.48044	357.164	1.84609	4.59374	4.35369e-06	0.00163427	LOW QUALITY:NAC domain containing protein 90 (AHRD V3.3 --* AT5G22380.1)
Solyc12g006730	21.7333	7.99053	254.325	1.84089	4.34058	1.42108e-05	0.00466757	glutathione S-transferase zeta 1 (AHRD V3.3 --* AT2G02390.2)
Solyc09g066350	21.419	7.96853	250.476	2.18321	3.64991	0.000262333	0.048787	LOW QUALITY:glutathione S-transferase zeta 1 (AHRD V3.3 --* AT2G02390.2)
Solyc09g008760	101.815	7.82521	226.79	1.66817	4.69091	2.71998e-06	0.00114353	Ethylene-responsive transcription factor (AHRD V3.3 *** W9R427_9ROSA)
Solyc12g006740	17.0544	7.6381	199.203	2.07503	3.68095	0.000232367	0.0444053	VQ motif-containing protein (AHRD V3.3 *-* AT4G37710.2)
Solyc11g044840	383.376	7.05081	132.588	1.5933	4.4253	9.63092e-06	0.00337419	LOW QUALITY:RING/U-box superfamily protein (AHRD V3.3 --* AT2G40640.6)
Solyc04g014730	51.8045	6.79049	110.698	1.7386	3.90572	9.39452e-05	0.022963	Aspartate aminotransferase, putative (AHRD V3.3 *** B9T7N8_RICCO)
Solyc09g098080	293.935	6.72692	105.927	1.57199	4.27925	1.87526e-05	0.00588356	fumarylacetoacetase (AHRD V3.3 *** AT1G12050.1)
Solyc08g023510	159.333	6.53802	92.9266	1.73594	3.76627	0.000165704	0.0344877	Glycosyltransferase (AHRD V3.3 *** K4CWX9_SOLLC)
Solyc12g006760	129.026	6.4539	87.6632	1.16873	5.52214	3.3489e-08	2.81589e-05	Serine incorporator 4 (AHRD V3.3 *** A0A1D1XYQ2_9ARAE)
Solyc01g080570	143.314	6.35013	81.579	1.68451	3.76972	0.000163434	0.0343554	glutathione S-transferase zeta 1 (AHRD V3.3 --* AT2G02390.2)
Solyc03g098710	905.012	6.22271	74.6829	1.51301	4.1128	3.90891e-05	0.0108117	inosine-uridine preferring nucleoside hydrolase family protein (AHRD V3.3 *** AT5G18860.2)
Solyc08g067630	580.727	6.04715	66.1264	1.585	3.81525	0.000136046	0.0304238	Kunitz trypsin inhibitor (AHRD V3.3 *** B8Y888_TOBAC)
Solyc09g011870	480.37	5.8044	55.8856	1.41595	4.0993	4.1441e-05	0.0111683	histone deacetylase-like protein (AHRD V3.3 *** AT2G25625.2)
Solyc12g005940	593.398	5.79763	55.6237	1.46876	3.94729	7.90421e-05	0.0196541	Arogenate dehydrogenase 2 (AHRD V3.3 *** F1BPV6_SOLPN)
Solyc01g091165	5191	5.63014	49.5268	1.4014	4.0175	5.88179e-05	0.0154552	1-aminocyclopropane-1-carboxylate oxidase 1 (AHRD V3.3 *** ACCO1_SOLLC)
Solyc02g071475	948.333	5.48144	44.6764	1.25062	4.38297	1.17074e-05	0.00393161	cytochrome P450, family 81, subfamily H, polypeptide 1 (AHRD V3.3 --* AT4G37310.1)
Solyc12g049030	521.41	5.40488	42.3673	1.47751	3.6581	0.000254095	0.0476904	2-oxoglutarate (2OG) and Fe(II)-dependent oxygenase superfamily protein (AHRD V3.3 *** AT4G25300.1)
Solyc07g049530	11772.6	5.38284	41.725	1.34636	3.99807	6.38608e-05	0.0165731	Fatty acid desaturase (AHRD V3.3 *** B3SP99_CAPAN)
Solyc12g006770	40.1449	5.35148	40.8277	1.18862	4.50227	6.72318e-06	0.00243669	1-aminocyclopropane-1-carboxylate oxidase 1
Solyc08g080670	396.369	5.05414	33.2237	1.32345	3.81893	0.000134033	0.0302959	glutathione S-transferase zeta 1 (AHRD V3.3 --* AT2G02390.2)
Solyc01g091160	9844.09	4.81326	28.1147	1.29188	3.72578	0.000194712	0.0393562	Pathogenesis-related 5-like protein
Solyc08g068680	543.954	4.80939	28.0395	1.31846	3.64772	0.000264579	0.048787	arginase 1 ARG1
Solyc08g029000	477.279	4.73481	26.6269	1.24385	3.80659	0.000140898	0.031177	aromatic amino acid decarboxylase 1A
Solyc11g011240	257.02	4.68201	25.67	1.25286	3.73707	0.00018618	0.037997	Lipoxygenase (AHRD V3.3 *** Q43800_TOBAC)
Solyc10g080010	126.22	4.53194	23.134	1.1053	4.10018	4.12825e-05	0.0111683	geranylgeranyl pyrophosphate synthase 1
Solyc04g040130	701.289	4.42308	21.4526	1.11651	3.96153	7.44713e-05	0.018861	Glycosyltransferase (AHRD V3.3 *** Q5QPZ6_MEDTR)
Solyc05g012180	163.84	4.13024	17.5117	1.07936	3.82658	0.000129934	0.0300148	Fatty acid desaturase (AHRD V3.3 *** I3RV99_9ERIC)
Solyc04g054950	69.3452	4.01681	16.1875	1.08174	3.71329	0.000204583	0.0398779	methyl esterase 13 (AHRD V3.3 *** AT1G26360.1)
Solyc07g052135	52.1001	3.47721	11.1364	0.78827	4.41119	1.02802e-05	0.00354262	NAD(P)-binding Rossmann-fold superfamily protein (AHRD V3.3 *** AT5G06060.1),Pfam:PF13561
Solyc07g066330	186.182	3.07847	8.44719	0.736604	4.17928	2.92438e-05	0.00853798	Sesquiterpene synthase (AHRD V3.3 *-* G8H5N2_SOLHA)
Solyc09g097805	1882.36	-1.63759	3.11145	0.317494	-5.15785	2.49795e-07	0.000181067	Glycine rich protein (AHRD V3.3 *** Q94CG1_TOBAC)
Solyc01g067295	2954.68	-1.6518	3.14224	0.277944	-5.94291	2.80009e-09	2.67548e-06	Metallocarboxypeptidase inhibitor (AHRD V3.3 *** O24373_SOLTU)
Solyc02g080220	416.43	-1.65464	3.14845	0.436836	-3.78779	0.000151994	0.0329389	Pectinesterase (AHRD V3.3 *** K4B9P3_SOLLC)
Solyc10g007870	374.085	-1.65636	3.15219	0.355565	-4.65837	3.18718e-06	0.00131368	Thionin-like protein (AHRD V3.3 *** G1JZD6_TOBAC)
Solyc09g097800	1845.98	-1.69184	3.23069	0.337099	-5.01882	5.19891e-07	0.000312246	LOW QUALITY:glucose-6-phosphate/phosphate translocator 2 (AHRD V3.3 --* AT1G61800.2)
Solyc06g076910	443.103	-1.71606	3.28537	0.369843	-4.63997	3.48468e-06	0.00140868	Receptor-kinase, putative (AHRD V3.3 *** B9SUC9_RICCO)
Solyc10g005400	2056.55	-1.74898	3.36121	0.399168	-4.38156	1.1783e-05	0.00393161	Myo-inositol oxygenase (AHRD V3.3 *** C6K2L2_SOLLC)
Solyc10g075100	2149.73	-1.87367	3.66463	0.505061	-3.70978	0.000207436	0.0400047	Non-specific lipid-transfer protein (AHRD V3.3 *** Q4A1N1_SOLLC)
Solyc05g012950	182.209	-1.92691	3.8024	0.524379	-3.67465	0.000238173	0.0451047	Sulfotransferase (AHRD V3.3 *** K4BY19_SOLLC)
Solyc01g006540	1121.67	-2.02767	4.07745	0.330859	-6.12851	8.87079e-10	8.87966e-07	lipoxygenase C
Solyc01g005280	88.0737	-2.03771	4.10592	0.544932	-3.73938	0.000184473	0.037997	Sec14p-like phosphatidylinositol transfer family protein (AHRD V3.3 *** AT1G14820.3)
Solyc01g094070	164.008	-2.05058	4.14272	0.489295	-4.19089	2.77866e-05	0.00822679	Dihydroflavonol-4-reductase-like (AHRD V3.3 *** A0A0N6XTN7_LYCRU)
Solyc05g046140	512.869	-2.09118	4.26096	0.340342	-6.14435	8.02914e-10	8.43903e-07	Major latex-like protein (AHRD V3.3 *** Q9AXU0_PRUPE)
Solyc09g092580	82.6473	-2.11389	4.32856	0.569333	-3.71292	0.000204881	0.0398779	Cytochrome P450, putative (AHRD V3.3 *** B9R857_RICCO)
Solyc01g088280	97.0043	-2.11876	4.34322	0.505154	-4.1943	2.7372e-05	0.00821982	Germin family protein (AHRD V3.3 *** G7I5N4_MEDTR)
Solyc11g065600	255.549	-2.13703	4.39856	0.419491	-5.09434	3.49965e-07	0.000222927	xyloglucan endotransglucosylase-hydrolase 4
Solyc06g059710	308.463	-2.1407	4.40975	0.367512	-5.82483	5.71697e-09	5.22507e-06	Acyl-[acyl-carrier-protein] desaturase (AHRD V3.3 *** A0A118HPD5_CYNCS)
Solyc09g005940	144.124	-2.42643	5.37561	0.459144	-5.28468	1.25925e-07	0.00010181	Fatty acyl-CoA reductase (AHRD V3.3 *** K4CQ84_SOLLC)
Solyc12g042500	796.872	-2.44885	5.45982	0.479418	-5.10797	3.25641e-07	0.000215623	Gibberellin-regulated family protein (AHRD V3.3 *** AT5G59845.1)
Solyc04g007820	418.537	-2.47779	5.57042	0.362829	-6.82907	8.54667e-12	1.19966e-08	Sn-1 protein (AHRD V3.3 *** Q42393_CAPAN)
Solyc11g010990	343.577	-2.53024	5.77666	0.694825	-3.64154	0.00027101	0.0491112	Alcohol dehydrogenase, C-terminal (AHRD V3.3 *** A0A103YGD7_CYNCS)
Solyc07g016215	68.7463	-2.53073	5.77865	0.662646	-3.81913	0.000133922	0.0302959	Organ specific protein (AHRD V3.3 *** A0A103YKI8_CYNCS)
Solyc03g122150	66.5059	-2.54067	5.81859	0.622187	-4.08345	4.43717e-05	0.0118068	Peroxisomal (S)-2-hydroxy-acid oxidase (AHRD V3.3 *-* GOX_SPIOL)
Solyc04g005690	7198.6	-2.5487	5.85107	0.32987	-7.72638	1.10652e-14	2.32601e-11	SWAP (Suppressor-of-White-APricot)/surp domain-containing protein / ubiquitin family protein (AHRD V3.3 *** AT1G14650.3)
Solyc01g088430	99.3414	-2.59541	6.0436	0.67257	-3.85894	0.000113879	0.0268973	Fatty acid hydroxylase superfamily protein (AHRD V3.3 *** A0A072TKE8_MEDTR)
Solyc03g122140	228.569	-2.65629	6.3041	0.421111	-6.30781	2.83015e-10	3.30515e-07	Peroxisomal (S)-2-hydroxy-acid oxidase (AHRD V3.3 *** GOX_SPIOL)
Solyc03g045140	186.004	-2.6882	6.44511	0.694843	-3.86879	0.000109375	0.026127	Cyclopropane-fatty-acyl-phospholipid synthase (AHRD V3.3 *** AT3G23530.1)
Solyc10g080870	63.1547	-2.81373	7.03101	0.665875	-4.22561	2.3829e-05	0.0073663	Cytochrome P450 (AHRD V3.3 *** A2PZD4_IPONI)
Solyc04g005695	6959.33	-2.85522	7.23612	0.348679	-8.18866	2.64146e-16	9.25434e-13	Non-specific lipid-transfer protein (AHRD V3.3 *** M1BVB4_SOLTU)
Solyc06g005795	234.709	-2.91412	7.53769	0.578755	-5.03516	4.77444e-07	0.000295187	NAD(P)-binding Rossmann-fold superfamily protein (AHRD V3.3 *** AT3G55310.1)
Solyc12g100280	43.4484	-2.95037	7.72946	0.75971	-3.88355	0.000102944	0.0248735	Progesterone 5-beta-reductase (AHRD V3.3 *** D6N9X0_NEROL)
Solyc01g091670	66.5203	-2.97896	7.88416	0.643521	-4.62915	3.67167e-06	0.00145627	Transducin/WD40 repeat-like superfamily protein (AHRD V3.3 --* AT3G13300.3)
Solyc09g092740	197.076	-3.19193	9.13834	0.513821	-6.21215	5.22658e-10	5.78252e-07	2-oxoglutarate-dependent dioxygenase-related family protein (AHRD V3.3 *** B9GL08_POPTR)
Solyc06g066830	596.305	-3.32323	10.009	0.440555	-7.5433	4.58243e-14	8.75702e-11	NAD(P)-binding Rossmann-fold superfamily protein (AHRD V3.3 *** AT1G52340.1),Pfam:PF13561
Solyc12g056610	77.7813	-3.36624	10.3119	0.675109	-4.98621	6.15744e-07	0.000359543	3-hydroxyisobutyryl-CoA hydrolase-like protein (AHRD V3.3 *** A0A072TX02_MEDTR)
Solyc01g094090	179.211	-3.42495	10.7402	0.529672	-6.46618	1.00513e-10	1.32056e-07	Glycine-rich protein (AHRD V3.3 --* D2K2U3_TOBAC)
Solyc09g092750	151.619	-3.44423	10.8847	0.731994	-4.70528	2.53523e-06	0.00112643	Cytochrome P450 (AHRD V3.3 *** Q8H0I6_PETHY)
Solyc09g098610	40.0921	-3.50274	11.3352	0.769306	-4.55311	5.28587e-06	0.00194937	Histidine decarboxylase (AHRD V3.3 *** W0KR26_TOBAC)
Solyc08g066220	77.9837	-3.54334	11.6587	0.691284	-5.12574	2.96375e-07	0.00020767	GDSL-motif lipase/hydrolase family protein 2
Solyc11g006250	1042.07	-3.59925	12.1195	0.758215	-4.74701	2.06445e-06	0.000967622	ECERIFERUM 1
Solyc01g088400	592.135	-3.62749	12.359	0.842155	-4.30739	1.65195e-05	0.00526146	Pectin lyase-like superfamily protein (AHRD V3.3 --* AT1G80170.2)
Solyc05g046200	103.376	-3.65574	12.6034	0.693661	-5.27021	1.36266e-07	0.000106091	Cystathionine beta-lyase/cystathionine gamma-synthase (AHRD V3.3 *** A0A072VNE2_MEDTR)
Solyc08g008580	48.7051	-3.74929	13.4477	0.813599	-4.60828	4.0602e-06	0.00155181	Fatty acyl-CoA reductase (AHRD V3.3 *-* K4D9X4_SOLLC)
Solyc11g067170	24.0092	-3.78655	13.7996	1.01949	-3.71415	0.00020389	0.0398779	LOW QUALITY:RNA-binding (RRM/RBD/RNP motifs) family protein (AHRD V3.3 --* AT5G55550.9)
Solyc12g038130	33.6725	-3.94539	15.4057	0.954256	-4.13452	3.55696e-05	0.0102426	LOW QUALITY:ADP,ATP carrier protein 1, mitochondrial (AHRD V3.3 --* ADT1_MAIZE)
Solyc07g016220	39.1442	-4.01843	16.2057	0.827927	-4.85361	1.21235e-06	0.000606781	Strictosidine synthase (AHRD V3.3 *** G8E0P6_CAMAC)
Solyc12g039070	92.0257	-4.02368	16.2647	0.847745	-4.74633	2.0714e-06	0.000967622	Aspartic proteinase nepenthesin-1 (AHRD V3.3 *** W9S5L1_9ROSA)
Solyc04g076190	271.577	-4.03079	16.3452	0.824704	-4.88756	1.02091e-06	0.00052343	GDSL esterase/lipase family (AHRD V3.3 *** A0A151SAY8_CAJCA)
Solyc02g077330	676.447	-4.04995	16.5637	1.07279	-3.77517	0.000159901	0.0339524	Methyl esterase (AHRD V3.3 *** A0A072UEL6_MEDTR)
Solyc09g014970	74.4873	-4.3304	20.1178	1.14625	-3.77787	0.000158175	0.0339285	Strictosidine synthase-like protein, putative (AHRD V3.3 *** G7JT39_MEDTR)
Solyc03g114560	42.8454	-4.47767	22.2798	0.953689	-4.6951	2.66472e-06	0.00114317	2-oxoglutarate (2OG) and Fe(II)-dependent oxygenase superfamily protein (AHRD V3.3 *** AT5G24530.1)
Solyc10g018190	1178.82	-4.75571	27.0154	0.590126	-8.05881	7.70403e-16	1.97169e-12	Tyrosine decarboxylase (AHRD V3.3 *** Q000T5_ARICO)
Solyc07g054280	37.8512	-4.81276	28.1052	1.14484	-4.20389	2.62372e-05	0.00799322	Strictosidine synthase-like protein, putative (AHRD V3.3 *** G7JT39_MEDTR)
Solyc03g114540	86.6826	-4.90581	29.9776	0.770612	-6.36613	1.93861e-10	2.39714e-07	Sn-1 protein (AHRD V3.3 *** Q42393_CAPAN)
Solyc04g050950	78.8365	-4.9817	31.5967	0.729509	-6.82884	8.56043e-12	1.19966e-08	Major latex-like protein (AHRD V3.3 *** B5THI3_PANGI)
Solyc08g023660	3321.73	-5.1796	36.2421	0.525011	-9.86569	5.86308e-23	4.10826e-19	Lipid transfer protein (AHRD V3.3 *** S4TID2_GOSHI)
Solyc03g034380	25.6938	-5.21737	37.2035	1.43162	-3.64437	0.000268044	0.0489961	Pathogen-related protein (AHRD V3.3 *** A0A151SPD2_CAJCA)
Solyc02g031920	1257.59	-5.29915	39.3734	0.407551	-13.0024	1.18504e-38	2.49106e-34	Protodermal factor 1.1 (AHRD V3.3 *** F2YRC9_GOSHI)
Solyc07g055950	251.487	-5.32403	40.0583	1.15124	-4.62462	3.75289e-06	0.00146092	Sn-2 protein (AHRD V3.3 *** Q39467_CAPAN)
Solyc04g007010	2440.33	-5.50827	45.515	0.684207	-8.05059	8.23947e-16	1.97169e-12	Pathogenesis-related thaumatin family protein (AHRD V3.3 *** A0A072V262_MEDTR)
Solyc04g079890	28.5865	-5.5383	46.4723	1.40353	-3.94598	7.94728e-05	0.0196541	GDSL-like Lipase/Acylhydrolase superfamily protein (AHRD V3.3 --* AT3G53100.1)
Solyc09g062970	68.2432	-5.67211	50.9888	1.47703	-3.84021	0.000122929	0.0287121	LOW QUALITY:BED zinc finger,hAT family dimerization domain, putative (AHRD V3.3 *-* A0A061FD65_THECC)
Solyc08g075485	43.7769	-5.82882	56.8393	1.23956	-4.70233	2.57213e-06	0.00112643	Pin-II type proteinase inhibitor 69 (AHRD V3.3 *** A0A097J9C9_CAPAN)
Solyc03g020040	80.4251	-5.92524	60.768	1.20206	-4.92923	8.25537e-07	0.000444964	MLP-like protein 28 (AHRD V3.3 *** AT1G70830.1)
Solyc04g007825	615.029	-6.02775	65.243	0.515007	-11.7042	1.21292e-31	1.27484e-27	protodermal factor 1 (AHRD V3.3 *-* AT2G42840.1)
Solyc12g011010	76.4008	-6.10707	68.9303	1.41605	-4.31275	1.61239e-05	0.00521446	Flavin-containing monooxygenase (AHRD V3.3 *** M1BLU2_SOLTU)
Solyc01g112120	131.173	-6.27188	77.2723	0.882193	-7.10942	1.16534e-12	2.04139e-09	Histidine decarboxylase (AHRD V3.3 *** DCHS_SOLLC)
Solyc08g066260	481.02	-6.56894	94.94	0.816259	-8.04762	8.44165e-16	1.97169e-12	Rapid alkalinization factor 3 (AHRD V3.3 *** Q6TF27_SOLCH)
Solyc02g090960	27.9284	-6.76564	108.808	1.81885	-3.71974	0.000199425	0.0398779	Major latex-like protein (AHRD V3.3 *** D2D328_GOSHI)
Solyc05g005865	32.3847	-6.97688	125.965	1.74889	-3.98932	6.62624e-05	0.0169866	Major latex-like protein (AHRD V3.3 *** B5THI3_PANGI)
Solyc05g046145	168.709	-7.08204	135.49	0.801286	-8.83834	9.71511e-19	5.10553e-15	Flavin-containing monooxygenase (AHRD V3.3 *** M1B691_SOLTU)
Solyc01g112130	79.9755	-7.11243	138.374	1.28235	-5.54639	2.91629e-08	2.55431e-05	Cytochrome P450 (AHRD V3.3 *-* Q9AVQ2_SOLTU)
Solyc06g034234	19.1752	-7.59695	193.603	1.84061	-4.12742	3.66855e-05	0.0104212	Transducin/WD40 repeat-like superfamily protein, putative (AHRD V3.3 *-* A0A061ER69_THECC)
Solyc10g084730	20.4296	-7.68577	205.896	1.86721	-4.11617	3.85219e-05	0.0107969	Non-specific lipid-transfer protein (AHRD V3.3 *** A0A0V0GS93_SOLCH)
Solyc06g005780	171.361	-8.27093	308.886	1.19907	-6.89778	5.282e-12	8.54099e-09	To encode a PR protein, Belongs to the plant thionin family with the following members:, putative (AHRD V3.3 -** A0A061GI20_THECC)
Solyc08g067940	33.2024	-8.38679	334.715	2.21324	-3.78937	0.000151028	0.0329389	Pin-II type proteinase inhibitor 69 (AHRD V3.3 *** A0A097J9C9_CAPAN)
Solyc03g020030	33.3352	-8.39246	336.034	1.73199	-4.84557	1.26247e-06	0.000617171	Lipid transfer protein (AHRD V3.3 *** S4TID2_GOSHI)
Solyc03g034390	46.25	-8.86491	466.233	1.88051	-4.71409	2.42788e-06	0.00110949	Sn-1 protein (AHRD V3.3 *** Q42393_CAPAN)
Solyc03g044930	325.854	-9.32169	639.893	1.10023	-8.47246	2.40266e-17	1.01013e-13	Major allergen d 1 (AHRD V3.3 *** Q8L6K9_MALDO)

## Sheet: suppTableS7
Supplementary Table S7. Gene ontology analysis with BLAST2GO of genes found upregulated in cultivar CT1 inoculated with Fol-pt
SeqName	Description	Length	#Hits	e-Value	sim mean	#GO	GO IDs	GO Names	Enzyme Codes	Enzyme Names
Solyc01g006430.3.1	delta(12)-acyl-lipid-desaturase-like	1319	20	0	94.69	4	P:GO:0006629; C:GO:0016021; F:GO:0016717; P:GO:0055114	P:lipid metabolic process; C:integral component of membrane; F:oxidoreductase activity, acting on paired donors, with oxidation of a pair of donors resulting in the reduction of molecular oxygen to two molecules of water; P:oxidation-reduction process	EC:1.14.19	Acting on paired donors, with incorporation or reduction of molecular oxygen. The oxygen incorporated need not be derived from O(2)
Solyc01g067295.1.1	fruit-specific protein-like	606	20	2.34762e-82	73.41	1	C:GO:0016021	C:integral component of membrane
Solyc01g079670.2.1	uncharacterized protein LOC101244226	684	20	2.23598e-112	75.39
Solyc01g091670.3.1	3-oxo-Delta(4,5)-steroid 5-beta-reductase-like	1560	20	0	85.33	2	F:GO:0003824; F:GO:0050662	F:catalytic activity; F:coenzyme binding
Solyc01g096420.3.1	NAD(P)H:quinone oxidoreductase	777	20	1.86418e-139	90.1	2	F:GO:0003955; P:GO:0055114	F:NAD(P)H dehydrogenase (quinone) activity; P:oxidation-reduction process	EC:1.6.5.2	NAD(P)H dehydrogenase (quinone)
Solyc01g104550.3.1	probable WRKY transcription factor 9	2623	20	0	78.66	4	F:GO:0003700; C:GO:0005634; P:GO:0006355; F:GO:0043565	F:DNA-binding transcription factor activity; C:nucleus; P:regulation of transcription, DNA-templated; F:sequence-specific DNA binding
Solyc01g105880.4.1	(-)-camphene/tricyclene synthase, chloroplastic-like	3165	20	0	85.86	5	F:GO:0000287; C:GO:0009507; F:GO:0010333; P:GO:0016114; F:GO:0034008	F:magnesium ion binding; C:chloroplast; F:terpene synthase activity; P:terpenoid biosynthetic process; F:R-linalool synthase activity	EC:4.2.3.26	R-linalool synthase
Solyc02g080890.3.1	probable WRKY transcription factor 31 isoform X1	1824	20	0	91.25	4	F:GO:0003700; C:GO:0005634; P:GO:0006355; F:GO:0043565	F:DNA-binding transcription factor activity; C:nucleus; P:regulation of transcription, DNA-templated; F:sequence-specific DNA binding
Solyc02g081770.1.1	acetyl-CoA-benzylalcohol acetyltransferase-like	1338	20	0	85.01	1	F:GO:0016747	F:transferase activity, transferring acyl groups other than amino-acyl groups
Solyc02g082870.3.1	probable acyl-activating enzyme 1, peroxisomal	2046	20	0	91.54	1	F:GO:0016874	F:ligase activity
Solyc02g082930.3.1	acidic endochitinase Q	777	20	0	87.57	6	P:GO:0000272; F:GO:0004568; C:GO:0005615; P:GO:0006032; P:GO:0016998; P:GO:0050832	P:polysaccharide catabolic process; F:chitinase activity; C:extracellular space; P:chitin catabolic process; P:cell wall macromolecule catabolic process; P:defense response to fungus	EC:3.2.1.14	Chitinase
Solyc02g083860.3.1	flavanone 3-hydroxylase	1311	20	0	97.54	4	P:GO:0010224; F:GO:0045486; F:GO:0046872; P:GO:0055114	P:response to UV-B; F:naringenin 3-dioxygenase activity; F:metal ion binding; P:oxidation-reduction process	EC:1.14.11; EC:1.14.11.9	Acting on paired donors, with incorporation or reduction of molecular oxygen. The oxygen incorporated need not be derived from O(2); Flavanone 3-dioxygenase
Solyc02g086530.3.1	galactinol--sucrose galactosyltransferase	3448	20	0	88.9	5	P:GO:0006979; P:GO:0009414; C:GO:0009507; P:GO:0009737; F:GO:0047274	P:response to oxidative stress; P:response to water deprivation; C:chloroplast; P:response to abscisic acid; F:galactinol-sucrose galactosyltransferase activity	EC:2.4.1.82	Galactinol--sucrose galactosyltransferase
Solyc02g088240.3.1	phosphate transporter PHO1 homolog 3-like	2322	20	0	88.19	1	C:GO:0016021	C:integral component of membrane
Solyc02g089620.3.1	proline dehydrogenase 2, mitochondrial-like	1940	20	0	91.14	3	F:GO:0004657; P:GO:0006562; P:GO:0055114	F:proline dehydrogenase activity; P:proline catabolic process; P:oxidation-reduction process	EC:1.5.99.8	Acting on the CH-NH group of donors
Solyc02g090870.1.1	uncharacterized protein LOC101268531	1209	20	0	94.91
Solyc02g090930.3.1	phospholipase A1-IIbeta-like	1726	20	0	89.38	3	P:GO:0006629; C:GO:0016021; F:GO:0016787	P:lipid metabolic process; C:integral component of membrane; F:hydrolase activity
Solyc03g025670.3.1	uncharacterized protein LOC101252465	889	20	1.22164e-113	91.87
Solyc03g113910.3.1	gibberellin-regulated protein 14-like	838	20	3.14656e-77	81.75
Solyc03g115220.3.1	flavonoid 3'-monooxygenase	2291	20	0	95.28	5	F:GO:0005506; C:GO:0016021; F:GO:0016711; F:GO:0020037; P:GO:0055114	F:iron ion binding; C:integral component of membrane; F:flavonoid 3'-monooxygenase activity; F:heme binding; P:oxidation-reduction process	EC:1.14.13; EC:1.14.13.21	Acting on paired donors, with incorporation or reduction of molecular oxygen. The oxygen incorporated need not be derived from O(2); Acting on paired donors, with incorporation or reduction of molecular oxygen. The oxygen incorporated need not be derived from O(2)
Solyc04g018110.1.1	probable calcium-binding protein CML36	729	20	1.68448e-110	85.04	1	F:GO:0005509	F:calcium ion binding
Solyc04g054220.3.1	cytochrome P450 CYP736A12-like	2154	20	0	85.49	6	F:GO:0004497; F:GO:0005506; C:GO:0016021; F:GO:0016705; F:GO:0020037; P:GO:0055114	F:monooxygenase activity; F:iron ion binding; C:integral component of membrane; F:oxidoreductase activity, acting on paired donors, with incorporation or reduction of molecular oxygen; F:heme binding; P:oxidation-reduction process
Solyc04g054500.3.1	heavy metal-associated isoprenylated plant protein 23	978	20	5.8265e-99	91.77	2	P:GO:0030001; F:GO:0046872	P:metal ion transport; F:metal ion binding
Solyc04g063350.3.1	2-oxoisovalerate dehydrogenase subunit alpha 1, mitochondrial-like isoform X1	1847	20	0	93.47	2	F:GO:0016624; P:GO:0055114	F:oxidoreductase activity, acting on the aldehyde or oxo group of donors, disulfide as acceptor; P:oxidation-reduction process
Solyc04g071820.3.1	cytochrome P450 71A1-like	1515	20	0	89.38	6	F:GO:0004497; F:GO:0005506; C:GO:0016021; F:GO:0016705; F:GO:0020037; P:GO:0055114	F:monooxygenase activity; F:iron ion binding; C:integral component of membrane; F:oxidoreductase activity, acting on paired donors, with incorporation or reduction of molecular oxygen; F:heme binding; P:oxidation-reduction process
Solyc04g074780.3.1	uncharacterized protein LOC101267599	1025	20	1.89458e-106	73.84
Solyc04g074950.3.1	ovarian cancer-associated gene 2 protein homolog isoform X1	1149	20	2.37e-160	90.18
Solyc05g010320.3.1	chalcone flavanone isomerase	1359	20	6.60634e-134	90.25	1	F:GO:0016872	F:intramolecular lyase activity
Solyc05g046140.3.1	kirola-like	1203	20	7.69511e-75	88.13	1	P:GO:0006952	P:defense response
Solyc05g052240.3.1	probable chalcone--flavonone isomerase 3	985	20	3.44747e-132	94.49	2	F:GO:0016872; P:GO:0080167	F:intramolecular lyase activity; P:response to karrikin
Solyc05g052830.3.1	proline transporter 2-like	1497	20	0	90.76	4	P:GO:0003333; C:GO:0005886; F:GO:0015171; C:GO:0016021	P:amino acid transmembrane transport; C:plasma membrane; F:amino acid transmembrane transporter activity; C:integral component of membrane
Solyc05g055330.3.1	pleiotropic drug resistance protein 2-like	4668	20	0	93.05	3	F:GO:0005524; C:GO:0016021; F:GO:0016887	F:ATP binding; C:integral component of membrane; F:ATPase activity	EC:3.6.1.3; EC:3.6.1.15	Adenosinetriphosphatase; Nucleoside-triphosphate phosphatase
Solyc06g059930.3.1	(E,E)-germacrene B synthase-like	3030	20	0	92.43	5	F:GO:0000287; C:GO:0005737; F:GO:0010333; P:GO:0016114; F:GO:0102904	F:magnesium ion binding; C:cytoplasm; F:terpene synthase activity; P:terpenoid biosynthetic process; F:germacrene C synthase activity	EC:4.2.3.60	Germacrene C synthase
Solyc06g064500.2.1	trans-resveratrol di-O-methyltransferase-like	1131	20	0	82.34	3	F:GO:0008171; P:GO:0032259; F:GO:0046983	F:O-methyltransferase activity; P:methylation; F:protein dimerization activity
Solyc06g066270.1.1	geraniol 8-hydroxylase-like	1491	20	0	89.82	6	F:GO:0004497; F:GO:0005506; C:GO:0016021; F:GO:0016705; F:GO:0020037; P:GO:0055114	F:monooxygenase activity; F:iron ion binding; C:integral component of membrane; F:oxidoreductase activity, acting on paired donors, with incorporation or reduction of molecular oxygen; F:heme binding; P:oxidation-reduction process
Solyc06g066830.3.1	probable 2-oxoglutarate-dependent dioxygenase AOP1	2041	20	0	89.17	3	F:GO:0046872; F:GO:0051213; P:GO:0055114	F:metal ion binding; F:dioxygenase activity; P:oxidation-reduction process
Solyc06g076910.2.1	pentatricopeptide repeat-containing protein At2g29760, chloroplastic	6763	20	0	95.05	5	F:GO:0004674; F:GO:0005524; P:GO:0006468; F:GO:0008270; C:GO:0016021	F:protein serine/threonine kinase activity; F:ATP binding; P:protein phosphorylation; F:zinc ion binding; C:integral component of membrane	EC:2.7.11	Transferring phosphorus-containing groups
Solyc07g054893.1.1	polyneuridine-aldehyde esterase-like	1016	20	0	89.54	5	P:GO:0009694; P:GO:0009696; F:GO:0080030; F:GO:0080031; F:GO:0080032	P:jasmonic acid metabolic process; P:salicylic acid metabolic process; F:methyl indole-3-acetate esterase activity; F:methyl salicylate esterase activity; F:methyl jasmonate esterase activity	EC:3.1.1.1	Carboxylesterase
Solyc08g006560.3.1	3-oxoacyl-[acyl-carrier-protein] synthase 3 A, chloroplastic-like	1652	20	0	88.99	2	F:GO:0004315; P:GO:0006633	F:3-oxoacyl-[acyl-carrier-protein] synthase activity; P:fatty acid biosynthetic process	EC:2.3.1.41; EC:2.3.1.85	Beta-ketoacyl-[acyl-carrier-protein] synthase I; Fatty-acid synthase system
Solyc08g063090.2.1	acyl-lipid (9-3)-desaturase-like	1651	20	0	86.87	4	P:GO:0006629; C:GO:0016021; F:GO:0016491; P:GO:0055114	P:lipid metabolic process; C:integral component of membrane; F:oxidoreductase activity; P:oxidation-reduction process
Solyc09g009260.3.1	fructose-bisphosphate aldolase cytoplasmic isozyme-like	2509	20	0	97.1	2	F:GO:0004332; P:GO:0006096	F:fructose-bisphosphate aldolase activity; P:glycolytic process	EC:4.1.2.13	Fructose-bisphosphate aldolase
Solyc09g059170.2.1	UDP rhamnose:anthocyanidin-3-glucoside rhamnosyltransferase	1410	20	0	93.14	2	P:GO:0009718; F:GO:0016758	P:anthocyanin-containing compound biosynthetic process; F:transferase activity, transferring hexosyl groups
Solyc09g090500.3.1	tuberculostearic acid methyltransferase UfaA1-like	1683	20	0	92.7	5	F:GO:0008168; P:GO:0008610; F:GO:0016491; P:GO:0032259; P:GO:0055114	F:methyltransferase activity; P:lipid biosynthetic process; F:oxidoreductase activity; P:methylation; P:oxidation-reduction process
Solyc09g091510.3.1	chalcone synthase	1452	20	0	98.89	2	P:GO:0009813; F:GO:0016210	P:flavonoid biosynthetic process; F:naringenin-chalcone synthase activity	EC:2.3.1.74	Chalcone synthase
Solyc09g092600.3.1	cytochrome P450 83B1-like	2325	20	0	90.88	5	F:GO:0004497; F:GO:0005506; F:GO:0016705; F:GO:0020037; P:GO:0055114	F:monooxygenase activity; F:iron ion binding; F:oxidoreductase activity, acting on paired donors, with incorporation or reduction of molecular oxygen; F:heme binding; P:oxidation-reduction process
Solyc09g092750.3.1	---NA---	619
Solyc09g098030.3.1	geraniol 8-hydroxylase-like	4357	20	0	75.47	6	F:GO:0004497; F:GO:0005506; C:GO:0016021; F:GO:0016705; F:GO:0020037; P:GO:0055114	F:monooxygenase activity; F:iron ion binding; C:integral component of membrane; F:oxidoreductase activity, acting on paired donors, with incorporation or reduction of molecular oxygen; F:heme binding; P:oxidation-reduction process
Solyc10g007870.3.1	protein TAP1-like	781	20	2.69934e-52	75.36
Solyc10g075100.2.1	non-specific lipid-transfer protein 2	473	20	1.25959e-76	87.68	2	P:GO:0006869; F:GO:0008289	P:lipid transport; F:lipid binding
Solyc11g013110.2.1	flavonol synthase	1647	20	0	93.27	7	C:GO:0005737; F:GO:0031418; F:GO:0045431; F:GO:0045486; F:GO:0046872; P:GO:0051555; P:GO:0055114	C:cytoplasm; F:L-ascorbic acid binding; F:flavonol synthase activity; F:naringenin 3-dioxygenase activity; F:metal ion binding; P:flavonol biosynthetic process; P:oxidation-reduction process	EC:1.14.11; EC:1.14.11.9; EC:1.14.11.23	Acting on paired donors, with incorporation or reduction of molecular oxygen. The oxygen incorporated need not be derived from O(2); Flavanone 3-dioxygenase; Acting on paired donors, with incorporation or reduction of molecular oxygen. The oxygen incorporated need not be derived from O(2)
Solyc11g065600.2.1	probable xyloglucan endotransglucosylase/hydrolase protein	1183	20	0	92.71	8	F:GO:0004553; C:GO:0005618; P:GO:0010411; C:GO:0016021; F:GO:0016762; P:GO:0042546; C:GO:0048046; P:GO:0071555	F:hydrolase activity, hydrolyzing O-glycosyl compounds; C:cell wall; P:xyloglucan metabolic process; C:integral component of membrane; F:xyloglucan:xyloglucosyl transferase activity; P:cell wall biogenesis; C:apoplast; P:cell wall organization	EC:2.4.1.207	Xyloglucan:xyloglucosyl transferase
Solyc11g072860.2.1	histone h4	1539	20	1.23885e-40	99.54	12	C:GO:0000786; F:GO:0003677; C:GO:0005730; C:GO:0005774; C:GO:0005829; C:GO:0005886; P:GO:0006334; P:GO:0009414; C:GO:0009506; C:GO:0009507; C:GO:0009579; F:GO:0046982	C:nucleosome; F:DNA binding; C:nucleolus; C:vacuolar membrane; C:cytosol; C:plasma membrane; P:nucleosome assembly; P:response to water deprivation; C:plasmodesma; C:chloroplast; C:thylakoid; F:protein heterodimerization activity
Solyc12g042500.2.1	peamaclein-like	716	20	4.96655e-40	92.66
Solyc12g042520.2.1	peamaclein-like	1267	20	2.31144e-36	91.99
Solyc12g056610.2.1	secoisolariciresinol dehydrogenase-like	873	20	0	89.4

## Sheet: suppTableS8
Supplementary Table S8. Gene ontology analysis with BLAST2GO of genes found downregulated in cultivar CT2 inoculated with Fol-pt
SeqName	Description	Length	#Hits	e-Value	sim mean	#GO	GO IDs	GO Names	Enzyme Codes	Enzyme Names	InterPro IDs
Solyc11g066250.2.1	serine carboxypeptidase-like	3437	20	0	89.69	2	F:GO:0004185; P:GO:0006508	F:serine-type carboxypeptidase activity; P:proteolysis	EC:3.4.21; EC:3.4.16	Acting on peptide bonds (peptidases); Acting on peptide bonds (peptidases)
Solyc09g008780.3.1	sulfite exporter TauE/SafE family protein 4	2405	20	0	88.52	1	C:GO:0016021	C:integral component of membrane
Solyc03g031860.3.1	phytoene synthase	2554	20	0	95.23	9	F:GO:0004310; F:GO:0005515; P:GO:0006696; C:GO:0009507; C:GO:0009575; C:GO:0016021; P:GO:0016117; F:GO:0016767; F:GO:0051996	F:farnesyl-diphosphate farnesyltransferase activity; F:protein binding; P:ergosterol biosynthetic process; C:chloroplast; C:chromoplast stroma; C:integral component of membrane; P:carotenoid biosynthetic process; F:geranylgeranyl-diphosphate geranylgeranyltransferase activity; F:squalene synthase activity	EC:2.5.1.29; EC:2.5.1.32; EC:2.5.1.10; EC:2.5.1.21	Geranylgeranyl diphosphate synthase; 15-cis-phytoene synthase; (2E,6E)-farnesyl diphosphate synthase; Squalene synthase
Solyc01g098610.3.1	glutathione synthetase, chloroplastic	7747	20	0	84.32	9	F:GO:0000287; F:GO:0004363; F:GO:0005524; C:GO:0005829; P:GO:0006750; C:GO:0009507; P:GO:0009753; F:GO:0042803; F:GO:0043295	F:magnesium ion binding; F:glutathione synthase activity; F:ATP binding; C:cytosol; P:glutathione biosynthetic process; C:chloroplast; P:response to jasmonic acid; F:protein homodimerization activity; F:glutathione binding	EC:6.3.2.3	Glutathione synthase
Solyc06g034290.3.1	putative glycerol-3-phosphate transporter 1	1892	20	0	89.93	3	C:GO:0005887; F:GO:0022857; P:GO:0055085	C:integral component of plasma membrane; F:transmembrane transporter activity; P:transmembrane transport
Solyc04g078090.3.1	acyl-CoA-binding domain-containing protein 3-like isoform X2	2062	20	0	83.96	2	F:GO:0000062; C:GO:0016021	F:fatty-acyl-CoA binding; C:integral component of membrane
Solyc04g081730.3.1	F-box protein At5g03970-like	3513	20	7.85754e-160	73.47
Solyc02g094400.3.1	glycerophosphodiester phosphodiesterase GDPD1, chloroplastic-like	2923	20	0	90.65	2	P:GO:0006629; F:GO:0008889	P:lipid metabolic process; F:glycerophosphodiester phosphodiesterase activity	EC:3.1.4.46	Glycerophosphodiester phosphodiesterase
Solyc08g007080.3.1	type I inositol polyphosphate 5-phosphatase 2-like isoform X1	3448	20	0	92.08	8	F:GO:0004439; F:GO:0004445; P:GO:0009737; P:GO:0009845; P:GO:0032957; F:GO:0034485; P:GO:0046855; P:GO:0046856	F:phosphatidylinositol-4,5-bisphosphate 5-phosphatase activity; F:inositol-polyphosphate 5-phosphatase activity; P:response to abscisic acid; P:seed germination; P:inositol trisphosphate metabolic process; F:phosphatidylinositol-3,4,5-trisphosphate 5-phosphatase activity; P:inositol phosphate dephosphorylation; P:phosphatidylinositol dephosphorylation	EC:3.1.3.36; EC:3.1.3.56	Phosphoinositide 5-phosphatase; Inositol-polyphosphate 5-phosphatase
Solyc10g079420.1.1	probable calcium-binding protein CML36	618	20	7.70348e-110	91.55	1	F:GO:0005509	F:calcium ion binding
Solyc11g067280.2.1	myb family transcription factor APL-like	2120	20	0	87.3	3	F:GO:0003677; C:GO:0005634; C:GO:0016021	F:DNA binding; C:nucleus; C:integral component of membrane
Solyc04g006970.3.1	phosphoenolpyruvate carboxylase 4	4197	20	0	90.85	3	P:GO:0006099; F:GO:0008964; P:GO:0015977	P:tricarboxylic acid cycle; F:phosphoenolpyruvate carboxylase activity; P:carbon fixation	EC:4.1.1.31; EC:4.1.1.32	Phosphoenolpyruvate carboxylase; Phosphoenolpyruvate carboxykinase (GTP)
Solyc12g089147.1.1	---NA---	201
Solyc01g109090.2.1	stress-induced protein 8	465	9	4.0331e-26	73.38
Solyc08g060920.3.1	SPX domain-containing protein 1-like	1202	20	0	87.69	1	P:GO:0016036	P:cellular response to phosphate starvation
Solyc07g021700.3.1	pollen-specific protein SF21-like isoform X1	1584	20	0	96.09	1	C:GO:0016021	C:integral component of membrane
Solyc07g066670.3.1	ent-kaurene synthase	3239	20	0	85.45	2	F:GO:0000287; F:GO:0010333	F:magnesium ion binding; F:terpene synthase activity
Solyc09g091030.3.1	beta-amylase 1, chloroplastic	1944	20	0	93.76	6	C:GO:0005634; C:GO:0005829; P:GO:0005983; P:GO:0009414; F:GO:0016161; F:GO:0102229	C:nucleus; C:cytosol; P:starch catabolic process; P:response to water deprivation; F:beta-amylase activity; F:amylopectin maltohydrolase activity	EC:3.2.1.2	Beta-amylase
Solyc03g118200.3.1	protein BONZAI 1-like isoform X1	2227	20	0	88.59
Solyc07g064420.3.1	uncharacterized protein LOC101251905	2250	20	0	93.98
Solyc11g039860.2.1	hypothetical protein glysoja_023035, partial	117	20	4.71219e-13	99.53	1	C:GO:0009507	C:chloroplast
Solyc10g009210.3.1	calmodulin-binding protein 60 D-like	3298	20	0	85.33	2	F:GO:0003677; F:GO:0005516	F:DNA binding; F:calmodulin binding
Solyc07g006280.3.1	tetraspanin-8-like	2073	20	9.58387e-133	94.31	2	P:GO:0006811; C:GO:0016021	P:ion transport; C:integral component of membrane
Solyc07g007660.1.1	Protein like	1221	20	0	78.28
Solyc03g043620.1.1	NADH-ubiquinone oxidoreductase chain 1	342	20	4.49058e-25	82.37	5	C:GO:0005739; C:GO:0005886; F:GO:0008137; C:GO:0016021; P:GO:0055114	C:mitochondrion; C:plasma membrane; F:NADH dehydrogenase (ubiquinone) activity; C:integral component of membrane; P:oxidation-reduction process	EC:7.1.1.2; EC:1.6.99.5; EC:1.6.99.3	NADH:ubiquinone reductase (H(+)-translocating); Acting on NADH or NADPH; NADH dehydrogenase
Solyc07g007220.3.1	probable protein phosphatase 2C 27	2269	20	0	93.07	4	F:GO:0003677; F:GO:0004722; P:GO:0006470; F:GO:0046872	F:DNA binding; F:protein serine/threonine phosphatase activity; P:protein dephosphorylation; F:metal ion binding	EC:3.1.3.16	Protein-serine/threonine phosphatase
Solyc11g063520.1.1	ribosomal protein S10	360	20	1.62542e-72	91.58	2	C:GO:0005739; C:GO:0005840	C:mitochondrion; C:ribosome
Solyc08g008370.3.1	B2 protein-like	1598	20	0	80.96
Solyc08g077210.3.1	type I inositol polyphosphate 5-phosphatase 2-like	2317	20	0	89.25	8	F:GO:0004439; F:GO:0004445; P:GO:0009737; P:GO:0009845; P:GO:0032957; F:GO:0034485; P:GO:0046855; P:GO:0046856	F:phosphatidylinositol-4,5-bisphosphate 5-phosphatase activity; F:inositol-polyphosphate 5-phosphatase activity; P:response to abscisic acid; P:seed germination; P:inositol trisphosphate metabolic process; F:phosphatidylinositol-3,4,5-trisphosphate 5-phosphatase activity; P:inositol phosphate dephosphorylation; P:phosphatidylinositol dephosphorylation	EC:3.1.3.36; EC:3.1.3.56	Phosphoinositide 5-phosphatase; Inositol-polyphosphate 5-phosphatase
Solyc11g008250.2.1	uncharacterized protein ycf45	3048	20	0	86.62	2	F:GO:0005524; C:GO:0009507	F:ATP binding; C:chloroplast
Solyc01g110050.1.1	purple acid phosphatase 2-like	1299	20	0	93.18	3	F:GO:0003993; P:GO:0016311; F:GO:0046872	F:acid phosphatase activity; P:dephosphorylation; F:metal ion binding	EC:3.1.3.2	Acid phosphatase
Solyc11g056250.1.1	ribosomal protein S10	171	20	2.87999e-28	92.38	2	C:GO:0005739; C:GO:0005840	C:mitochondrion; C:ribosome
Solyc11g045150.1.1	putative mitochondrial protein	279	20	1.79172e-62	95.14	1	C:GO:0005739	C:mitochondrion
Solyc01g009500.3.1	uncharacterized protein LOC101246272	1918	20	0	89.86
Solyc01g096190.3.1	calcium-transporting ATPase, endoplasmic reticulum-type	3497	20	0	95.25	8	F:GO:0005388; F:GO:0005524; P:GO:0006874; F:GO:0008553; C:GO:0030176; F:GO:0046872; P:GO:0070588; P:GO:1902600	F:calcium transmembrane transporter activity, phosphorylative mechanism; F:ATP binding; P:cellular calcium ion homeostasis; F:proton-exporting ATPase activity, phosphorylative mechanism; C:integral component of endoplasmic reticulum membrane; F:metal ion binding; P:calcium ion transmembrane transport; P:proton transmembrane transport	EC:7.1.3.1; EC:7.1.2.1; EC:7.2.2.10	H(+)-exporting diphosphatase; P-type H(+)-exporting transporter; P-type Ca(2+) transporter
Solyc07g045160.3.1	ATP-dependent 6-phosphofructokinase 6-like isoform X2	2716	20	0	94.84	6	F:GO:0003872; F:GO:0005524; C:GO:0005737; P:GO:0006002; F:GO:0046872; P:GO:0061615	F:6-phosphofructokinase activity; F:ATP binding; C:cytoplasm; P:fructose 6-phosphate metabolic process; F:metal ion binding; P:glycolytic process through fructose-6-phosphate	EC:2.7.1.11	6-phosphofructokinase
Solyc02g067160.3.1	SPX domain-containing protein 4	3639	20	0	87.98	3	P:GO:0016036; F:GO:0070300; P:GO:0070417	P:cellular response to phosphate starvation; F:phosphatidic acid binding; P:cellular response to cold
Solyc04g080920.2.1	purple acid phosphatase 2 isoform X1	603	20	6.85981e-134	93.56	3	F:GO:0003993; P:GO:0016311; F:GO:0046872	F:acid phosphatase activity; P:dephosphorylation; F:metal ion binding	EC:3.1.3.2	Acid phosphatase
Solyc03g026130.3.1	probable (S)-N-methylcoclaurine 3'-hydroxylase isozyme 2	1551	20	0	90.46	6	F:GO:0004497; F:GO:0005506; C:GO:0016021; F:GO:0016705; F:GO:0020037; P:GO:0055114	F:monooxygenase activity; F:iron ion binding; C:integral component of membrane; F:oxidoreductase activity, acting on paired donors, with incorporation or reduction of molecular oxygen; F:heme binding; P:oxidation-reduction process
Solyc10g005960.1.1	fasciclin-like arabinogalactan protein 1	1248	20	0	90.46	1	C:GO:0016021	C:integral component of membrane
Solyc03g095510.3.1	serine/threonine-protein kinase AtPK2/AtPK19-like	4541	20	0	90.05	4	F:GO:0004674; F:GO:0005524; P:GO:0006468; C:GO:0016020	F:protein serine/threonine kinase activity; F:ATP binding; P:protein phosphorylation; C:membrane	EC:2.7.11	Transferring phosphorus-containing groups
Solyc03g078630.3.1	polyubiquitin 9	970	20	1.62255e-138	76.84
Solyc04g014270.3.1	ATP-dependent 6-phosphofructokinase 5, chloroplastic	2113	20	0	94.08	6	F:GO:0003872; F:GO:0005524; C:GO:0005737; P:GO:0006002; F:GO:0046872; P:GO:0061615	F:6-phosphofructokinase activity; F:ATP binding; C:cytoplasm; P:fructose 6-phosphate metabolic process; F:metal ion binding; P:glycolytic process through fructose-6-phosphate	EC:2.7.1.11	6-phosphofructokinase
Solyc05g014550.1.1	TLC domain-containing protein At5g14285-like	750	20	3.67551e-157	77.49	1	C:GO:0016021	C:integral component of membrane
Solyc11g068440.2.1	glucan endo-1,3-beta-glucosidase 14	1865	20	0	94.16	3	P:GO:0005975; C:GO:0016021; F:GO:0042973	P:carbohydrate metabolic process; C:integral component of membrane; F:glucan endo-1,3-beta-D-glucosidase activity	EC:3.2.1.21; EC:3.2.1.39	Beta-glucosidase; Glucan endo-1,3-beta-D-glucosidase
Solyc09g008520.3.1	increased dna methylation 1	1799	20	0	94.89	1	F:GO:0046872	F:metal ion binding
Solyc11g056500.2.1	NADH dehydrogenase [ubiquinone] iron-sulfur protein 2	612	20	6.90484e-122	68.12	2	F:GO:0005488; F:GO:0016740	F:binding; F:transferase activity
Solyc01g112260.3.1	uncharacterized protein LOC101258903	544	20	4.83737e-99	74.01
Solyc09g075820.3.1	sugar transport protein 13	1987	20	0	96.98	8	F:GO:0005358; C:GO:0005887; P:GO:0009414; C:GO:0009506; P:GO:0009651; P:GO:0009737; P:GO:1902600; P:GO:1904659	F:high-affinity glucose:proton symporter activity; C:integral component of plasma membrane; P:response to water deprivation; C:plasmodesma; P:response to salt stress; P:response to abscisic acid; P:proton transmembrane transport; P:glucose transmembrane transport
Solyc05g051240.1.1	aspartic proteinase PCS1-like	1344	20	0	92.34	2	F:GO:0004190; P:GO:0006508	F:aspartic-type endopeptidase activity; P:proteolysis	EC:3.4.23	Acting on peptide bonds (peptidases)
Solyc09g050050.1.1	NADH dehydrogenase [ubiquinone] iron-sulfur protein 2	657	20	1.81006e-134	64.95	2	F:GO:0005488; F:GO:0016740	F:binding; F:transferase activity
Solyc05g013880.1.1	protein JINGUBANG	1278	20	0	85.27	3	C:GO:0005886; F:GO:0008168; P:GO:0032259	C:plasma membrane; F:methyltransferase activity; P:methylation
Solyc09g010380.3.1	soluble inorganic pyrophosphatase 4	1441	20	1.14714e-153	95.32	4	F:GO:0000287; F:GO:0004427; C:GO:0005829; P:GO:0006796	F:magnesium ion binding; F:inorganic diphosphatase activity; C:cytosol; P:phosphate-containing compound metabolic process	EC:3.6.1.1	Inorganic diphosphatase
Solyc09g090360.3.1	phosphate transporter PHO1	4791	20	0	88.72	1	C:GO:0016021	C:integral component of membrane
Solyc05g009720.3.1	transcription factor HHO2	1838	20	0	80.85	3	C:GO:0005634; F:GO:0043565; P:GO:0045892	C:nucleus; F:sequence-specific DNA binding; P:negative regulation of transcription, DNA-templated
Solyc01g091840.3.1	UDP-galactose/UDP-glucose transporter 4-like	2853	20	0	91.89	3	P:GO:0008643; C:GO:0016021; P:GO:0055085	P:carbohydrate transport; C:integral component of membrane; P:transmembrane transport
Solyc08g079590.2.1	uncharacterized protein At4g22758 isoform X1	1008	20	2.00848e-173	90.04
Solyc10g081570.2.1	DNA ligase 1-like	1377	10	7.41239e-13	94.12	1	F:GO:0016874	F:ligase activity
Solyc02g067660.3.1	senescence-associated carboxylesterase 101-like isoform X1	2260	20	0	86.78	2	P:GO:0006629; F:GO:0016787	P:lipid metabolic process; F:hydrolase activity
Solyc11g027760.1.1	Regulator of rDNA transcription protein 15	279	20	4.55973e-44	83.88
Solyc06g024245.1.1	hypothetical protein F511_45011	516	20	1.73858e-32	76.81
Solyc01g067120.3.1	cullin-1-like isoform X1	809	20	1.03131e-123	82.08	2	P:GO:0006511; F:GO:0031625	P:ubiquitin-dependent protein catabolic process; F:ubiquitin protein ligase binding
Solyc02g088200.3.1	activating signal cointegrator 1 complex subunit 1-like isoform X4	528	20	9.09362e-87	77.3	1	C:GO:0016020	C:membrane
Solyc01g100020.3.1	phospholipase D zeta 1-like isoform X1	3570	20	0	91.28	5	F:GO:0004630; P:GO:0006654; P:GO:0016042; P:GO:0048017; F:GO:0070290	F:phospholipase D activity; P:phosphatidic acid biosynthetic process; P:lipid catabolic process; P:inositol lipid-mediated signaling; F:N-acylphosphatidylethanolamine-specific phospholipase D activity	EC:3.1.4.4	Phospholipase D
Solyc04g015120.3.1	U-box domain-containing protein 36	1097	20	0	86.53
Solyc08g061480.3.1	fatty-acid-binding protein 2	2243	20	0	85.76	3	F:GO:0005504; C:GO:0009570; F:GO:0016872	F:fatty acid binding; C:chloroplast stroma; F:intramolecular lyase activity
Solyc01g090210.3.1	phospholipase A(1) DAD1, chloroplastic-like	5082	20	0	88.81	2	P:GO:0006629; F:GO:0016787	P:lipid metabolic process; F:hydrolase activity
Solyc09g061280.3.1	cyclin-dependent kinase inhibitor 3-like isoform X1	1644	20	4.88857e-94	75.53	4	F:GO:0004861; C:GO:0005634; P:GO:0007050; P:GO:0045736	F:cyclin-dependent protein serine/threonine kinase inhibitor activity; C:nucleus; P:cell cycle arrest; P:negative regulation of cyclin-dependent protein serine/threonine kinase activity
Solyc07g007620.3.1	monogalactosyldiacylglycerol synthase 2, chloroplastic-like	2817	20	0	95.2	2	P:GO:0009247; F:GO:0046509	P:glycolipid biosynthetic process; F:1,2-diacylglycerol 3-beta-galactosyltransferase activity	EC:2.4.1.46	Monogalactosyldiacylglycerol synthase
Solyc02g089920.1.1	protein LYK5-like	1851	20	0	82.96	4	F:GO:0004672; F:GO:0005524; P:GO:0006468; C:GO:0016021	F:protein kinase activity; F:ATP binding; P:protein phosphorylation; C:integral component of membrane
Solyc03g078490.3.1	7-deoxyloganetin glucosyltransferase	1642	20	0	87.37	3	C:GO:0043231; F:GO:0080043; F:GO:0080044	C:intracellular membrane-bounded organelle; F:quercetin 3-O-glucosyltransferase activity; F:quercetin 7-O-glucosyltransferase activity
Solyc01g094140.3.1	cytochrome P450 704C1-like	2165	20	0	95.08	7	F:GO:0004497; F:GO:0005506; C:GO:0016021; F:GO:0016705; F:GO:0020037; F:GO:0046983; P:GO:0055114	F:monooxygenase activity; F:iron ion binding; C:integral component of membrane; F:oxidoreductase activity, acting on paired donors, with incorporation or reduction of molecular oxygen; F:heme binding; F:protein dimerization activity; P:oxidation-reduction process
Solyc12g014090.2.1	uncharacterized protein LOC101256747 isoform X1	2375	20	0	88.14
Solyc07g049530.3.1	1-aminocyclopropane-1-carboxylate oxidase 1	2036	20	0	96.53	7	P:GO:0009693; F:GO:0009815; P:GO:0009835; F:GO:0031418; F:GO:0046872; F:GO:0051213; P:GO:0055114	P:ethylene biosynthetic process; F:1-aminocyclopropane-1-carboxylate oxidase activity; P:fruit ripening; F:L-ascorbic acid binding; F:metal ion binding; F:dioxygenase activity; P:oxidation-reduction process	EC:1.14.17.4	Aminocyclopropanecarboxylate oxidase
Solyc01g099370.3.1	protein SRC2 homolog	837	20	8.1998e-131	81.73	1	C:GO:0016021	C:integral component of membrane
Solyc02g088210.3.1	SPX domain-containing protein 4	2858	20	1.9891e-177	90.08	2	P:GO:0016036; P:GO:0070417	P:cellular response to phosphate starvation; P:cellular response to cold
Solyc09g091910.2.1	purple acid phosphatase 15 isoform X1	3835	20	0	96.24	3	F:GO:0003993; P:GO:0016311; F:GO:0046872	F:acid phosphatase activity; P:dephosphorylation; F:metal ion binding	EC:3.1.3.2	Acid phosphatase
Solyc06g007580.1.1	uncharacterized protein LOC101250804	900	20	0	83.23
Solyc01g095150.3.1	desiccation protectant protein Lea14 homolog	814	20	3.43951e-101	92.86	2	C:GO:0005829; P:GO:0009269	C:cytosol; P:response to desiccation
Solyc11g064835.1.1	probable N-acetyltransferase HLS1	1412	20	1.05214e-73	88.94	1	F:GO:0008080	F:N-acetyltransferase activity	EC:2.3.1.5	Arylamine N-acetyltransferase
Solyc03g114860.3.1	alpha-1,4-glucan-protein synthase [UDP-forming] 2-like	1376	20	0	96.63	4	F:GO:0003924; F:GO:0005525; F:GO:0016866; P:GO:0071669	F:GTPase activity; F:GTP binding; F:intramolecular transferase activity; P:plant-type cell wall organization or biogenesis	EC:3.6.1.15	Nucleoside-triphosphate phosphatase
Solyc02g091620.2.1	DNA mismatch repair protein MLH3 isoform X1	3400	20	1.15153e-81	74.72	5	F:GO:0005524; P:GO:0006298; F:GO:0016887; F:GO:0030983; C:GO:0032300	F:ATP binding; P:mismatch repair; F:ATPase activity; F:mismatched DNA binding; C:mismatch repair complex	EC:3.6.1.3; EC:3.6.1.15	Adenosinetriphosphatase; Nucleoside-triphosphate phosphatase
Solyc09g014300.3.1	sulfoquinovosyl transferase SQD2-like	1874	20	0	91.17	1	F:GO:0016757	F:transferase activity, transferring glycosyl groups
Solyc01g005120.3.1	probable xyloglucan endotransglucosylase/hydrolase protein 28	1392	20	0	90.61	8	F:GO:0004553; C:GO:0005618; P:GO:0010411; C:GO:0016021; F:GO:0016762; P:GO:0042546; C:GO:0048046; P:GO:0071555	F:hydrolase activity, hydrolyzing O-glycosyl compounds; C:cell wall; P:xyloglucan metabolic process; C:integral component of membrane; F:xyloglucan:xyloglucosyl transferase activity; P:cell wall biogenesis; C:apoplast; P:cell wall organization	EC:2.4.1.207	Xyloglucan:xyloglucosyl transferase
Solyc08g078520.3.1	uncharacterized protein LOC101258981	2829	20	0	81.73
Solyc11g008610.2.1	CMP-sialic acid transporter 5-like isoform X1	1814	20	0	94.15	5	C:GO:0000139; P:GO:0008643; F:GO:0015165; C:GO:0016021; P:GO:0090481	C:Golgi membrane; P:carbohydrate transport; F:pyrimidine nucleotide-sugar transmembrane transporter activity; C:integral component of membrane; P:pyrimidine nucleotide-sugar transmembrane transport
Solyc10g086250.2.1	R2R3-MYB AN2	1616	20	3.15682e-172	87.58	6	F:GO:0003700; C:GO:0005634; P:GO:0006355; P:GO:0030154; F:GO:0043565; F:GO:0044212	F:DNA-binding transcription factor activity; C:nucleus; P:regulation of transcription, DNA-templated; P:cell differentiation; F:sequence-specific DNA binding; F:transcription regulatory region DNA binding
Solyc10g018907.1.1	Heme oxygenase 4, chloroplastic	1194	20	1.71181e-46	67.62	1	F:GO:0005488	F:binding
Solyc04g015360.3.1	GATA transcription factor 8-like	1889	20	0	81.13	4	C:GO:0005634; F:GO:0008270; F:GO:0043565; P:GO:0045893	C:nucleus; F:zinc ion binding; F:sequence-specific DNA binding; P:positive regulation of transcription, DNA-templated
Solyc09g011860.3.1	O-fucosyltransferase 19-like	2382	20	0	89.97	3	P:GO:0006004; C:GO:0016021; F:GO:0016757	P:fucose metabolic process; C:integral component of membrane; F:transferase activity, transferring glycosyl groups
Solyc04g063370.2.1	receptor-like cytosolic serine/threonine-protein kinase RBK1	1938	20	0	88.58	3	F:GO:0004713; F:GO:0005524; P:GO:0018108	F:protein tyrosine kinase activity; F:ATP binding; P:peptidyl-tyrosine phosphorylation	EC:2.7.10	Transferring phosphorus-containing groups
Solyc01g058720.3.1	calcium-binding protein CP1	1156	20	8.9155e-93	81.56	3	F:GO:0005509; C:GO:0005829; P:GO:0042538	F:calcium ion binding; C:cytosol; P:hyperosmotic salinity response
Solyc01g080680.3.1	sugar transporter ERD6-like 16	2161	20	0	92.86	4	F:GO:0005351; C:GO:0005887; P:GO:0034219; P:GO:1902600	F:carbohydrate:proton symporter activity; C:integral component of plasma membrane; P:carbohydrate transmembrane transport; P:proton transmembrane transport
Solyc04g007730.3.1	uncharacterized protein LOC101256475	1081	20	0	90.52
Solyc02g065550.3.1	calcium uniporter protein 2, mitochondrial-like	328	20	3.81428e-60	95.4	3	C:GO:0005739; C:GO:0016021; P:GO:0051560	C:mitochondrion; C:integral component of membrane; P:mitochondrial calcium ion homeostasis
Solyc09g050040.1.1	ribosomal protein L5	339	20	6.50574e-72	91.35	4	F:GO:0003735; C:GO:0005739; C:GO:0005840; P:GO:0006412	F:structural constituent of ribosome; C:mitochondrion; C:ribosome; P:translation
Solyc01g057260.3.1	putative UPF0481 protein At3g02645	2072	20	1.01771e-165	74.49	1	C:GO:0016021	C:integral component of membrane
Solyc03g008010.3.1	deSI-like protein At4g17486	2465	20	3.59712e-169	91.06
Solyc11g066130.1.1	osmotin-like protein	759	20	1.45005e-171	91.72	3	C:GO:0005576; C:GO:0005618; P:GO:0006952	C:extracellular region; C:cell wall; P:defense response
Solyc02g080670.3.1	L-ascorbate oxidase homolog	2049	20	0	94.17	4	F:GO:0005507; C:GO:0016021; F:GO:0016491; P:GO:0055114	F:copper ion binding; C:integral component of membrane; F:oxidoreductase activity; P:oxidation-reduction process
Solyc06g053620.3.1	phosphoenolpyruvate carboxylase kinase 1-like	1039	20	5.81725e-111	94.92	9	F:GO:0004683; F:GO:0005516; F:GO:0005524; C:GO:0005634; C:GO:0005737; F:GO:0009931; P:GO:0018105; P:GO:0035556; P:GO:0046777	F:calmodulin-dependent protein kinase activity; F:calmodulin binding; F:ATP binding; C:nucleus; C:cytoplasm; F:calcium-dependent protein serine/threonine kinase activity; P:peptidyl-serine phosphorylation; P:intracellular signal transduction; P:protein autophosphorylation	EC:2.7.11; EC:2.7.11.17	Transferring phosphorus-containing groups; Calcium/calmodulin-dependent protein kinase
Solyc01g112010.3.1	pre-rRNA-processing protein ESF2-like	1299	20	9.60025e-133	95.18	1	F:GO:0003723	F:RNA binding
Solyc01g103470.2.1	Flavin-dependent thymidylate synthase	1040	20	1.74981e-109	63.36	1	F:GO:0016740	F:transferase activity
Solyc05g009520.1.1	uncharacterized protein LOC101257561	528	20	2.70658e-112	78.47
Solyc11g069940.1.1	glutaredoxin-C6	429	20	3.27586e-65	84.57	5	C:GO:0005623; F:GO:0009055; F:GO:0015035; P:GO:0022900; P:GO:0045454	C:cell; F:electron transfer activity; F:protein disulfide oxidoreductase activity; P:electron transport chain; P:cell redox homeostasis
Solyc10g079860.2.1	glucan endo-1,3-beta-glucosidase, acidic-like	1254	20	0	92.68	8	F:GO:0005506; P:GO:0005975; P:GO:0006952; F:GO:0016712; F:GO:0020037; F:GO:0042973; C:GO:0048046; P:GO:0055114	F:iron ion binding; P:carbohydrate metabolic process; P:defense response; F:oxidoreductase activity, acting on paired donors, with incorporation or reduction of molecular oxygen, reduced flavin or flavoprotein as one donor, and incorporation of one atom of oxygen; F:heme binding; F:glucan endo-1,3-beta-D-glucosidase activity; C:apoplast; P:oxidation-reduction process	EC:3.2.1.21; EC:1.14.14; EC:3.2.1.39	Beta-glucosidase; Acting on paired donors, with incorporation or reduction of molecular oxygen. The oxygen incorporated need not be derived from O(2); Glucan endo-1,3-beta-D-glucosidase
Solyc02g091700.3.1	uncharacterized protein At5g65660	1078	20	6.13087e-69	86.9	1	C:GO:0016021	C:integral component of membrane
Solyc02g085150.3.1	embryonic protein DC-8	1761	20	0	71.59
Solyc10g084230.2.1	Knob-associated histidine-rich protein	824	20	2.2105e-142	68.18
Solyc03g120020.3.1	boron transporter 4-like	4243	20	0	95.73	3	F:GO:0005452; P:GO:0015698; C:GO:0016021	F:inorganic anion exchanger activity; P:inorganic anion transport; C:integral component of membrane
Solyc07g042400.2.1	hypothetical protein EJD97_012629	682	3	9.65444e-29	98.3
Solyc02g088740.1.1	transcription factor PAR2-like	294	20	3.35708e-46	82.5	2	C:GO:0016020; F:GO:0046983	C:membrane; F:protein dimerization activity
Solyc06g062550.4.1	inorganic pyrophosphatase 1-like	1217	20	0	95.14	3	P:GO:0016311; F:GO:0016791; F:GO:0046872	P:dephosphorylation; F:phosphatase activity; F:metal ion binding
Solyc10g009590.3.1	Protein trichome birefringence-like 25	3399	20	0	88.3	1	C:GO:0016021	C:integral component of membrane
Solyc01g066680.3.1	phylloplanin-like	697	20	1.14242e-85	82.11	2	C:GO:0005576; P:GO:0006952	C:extracellular region; P:defense response
Solyc03g006410.3.1	uncharacterized protein LOC101259314	1080	20	0	84.11
Solyc06g065820.3.1	ethylene-responsive transcription factor ERF003-like	1055	20	2.82172e-125	79.74	4	F:GO:0003677; F:GO:0003700; C:GO:0005634; P:GO:0006355	F:DNA binding; F:DNA-binding transcription factor activity; C:nucleus; P:regulation of transcription, DNA-templated
Solyc09g066410.2.1	inorganic phosphate transporter 1-4-like	1602	20	0	95.43	4	F:GO:0005315; P:GO:0006817; C:GO:0016021; P:GO:0055085	F:inorganic phosphate transmembrane transporter activity; P:phosphate ion transport; C:integral component of membrane; P:transmembrane transport
Solyc06g075780.2.1	zinc finger protein ZAT11-like	849	20	0	77.36	1	F:GO:0003676	F:nucleic acid binding
Solyc11g012980.1.1	ethylene-responsive transcription factor ERF014-like	660	20	1.42763e-105	75.89	4	F:GO:0003677; F:GO:0003700; C:GO:0005634; P:GO:0006355	F:DNA binding; F:DNA-binding transcription factor activity; C:nucleus; P:regulation of transcription, DNA-templated
Solyc12g009050.2.1	nuclear transcription factor Y subunit A-7-like	2268	20	0	91.95	4	F:GO:0003677; F:GO:0003700; P:GO:0006355; C:GO:0016602	F:DNA binding; F:DNA-binding transcription factor activity; P:regulation of transcription, DNA-templated; C:CCAAT-binding factor complex
Solyc09g057760.3.1	hypothetical protein EJD97_023155	828	20	1.14888e-79	78.99
Solyc08g008190.3.1	cation/H(+) antiporter 18-like	3135	20	0	93.53	3	F:GO:0015299; C:GO:0016021; P:GO:1902600	F:solute:proton antiporter activity; C:integral component of membrane; P:proton transmembrane transport
Solyc08g080770.3.1	protein LURP-one-related 11-like	2204	20	5.5779e-128	93.46
Solyc04g079760.3.1	uncharacterized protein LOC101245158 isoform X4	1407	20	9.69146e-165	79.78	1	C:GO:0016021	C:integral component of membrane
Solyc04g080685.1.1	AAA-ATPase At3g50940-like	2161	20	2.23987e-151	95.47	1	F:GO:0005524	F:ATP binding
Solyc05g007950.3.1	extracellular ribonuclease LE	834	20	1.42179e-163	93.64	7	F:GO:0003723; C:GO:0005615; C:GO:0005618; P:GO:0006401; F:GO:0016829; F:GO:0033897; P:GO:0090502	F:RNA binding; C:extracellular space; C:cell wall; P:RNA catabolic process; F:lyase activity; F:ribonuclease T2 activity; P:RNA phosphodiester bond hydrolysis, endonucleolytic	EC:3.1.31; EC:3.1.27; EC:3.1.27.1	Acting on ester bonds; Acting on ester bonds; Acting on ester bonds
Solyc01g090890.3.1	SPX domain-containing protein 3	1012	20	0	89.75	1	P:GO:0016036	P:cellular response to phosphate starvation
Solyc10g086270.2.1	anthocyanin 1	835	20	2.13655e-152	81.16	6	F:GO:0003700; C:GO:0005634; P:GO:0006355; P:GO:0030154; F:GO:0043565; F:GO:0044212	F:DNA-binding transcription factor activity; C:nucleus; P:regulation of transcription, DNA-templated; P:cell differentiation; F:sequence-specific DNA binding; F:transcription regulatory region DNA binding
Solyc04g080480.1.1	long-chain-fatty-acid--AMP ligase FadD26-like	1938	20	0	86.57	2	P:GO:0008610; F:GO:0016874	P:lipid biosynthetic process; F:ligase activity
Solyc11g072800.2.1	putative respiratory burst oxidase homolog protein H isoform X1	4144	20	0	87.37	6	F:GO:0004601; F:GO:0005509; C:GO:0016021; F:GO:0050664; P:GO:0055114; P:GO:0098869	F:peroxidase activity; F:calcium ion binding; C:integral component of membrane; F:oxidoreductase activity, acting on NAD(P)H, oxygen as acceptor; P:oxidation-reduction process; P:cellular oxidant detoxification	EC:1.11.1.7	Peroxidase
Solyc07g053900.2.1	Sugar phosphate exchanger 2, putative	1256	20	1.98654e-179	72.59
Solyc03g078500.3.1	linamarin synthase 2-like	1886	20	0	85.41	1	F:GO:0016758	F:transferase activity, transferring hexosyl groups
Solyc09g091060.3.1	golgin subfamily A member 6-like protein 2	777	20	5.88228e-104	83.16
Solyc05g007940.3.1	intracellular ribonuclease LX-like	1146	20	3.69346e-143	92.87	8	F:GO:0000166; F:GO:0003723; C:GO:0005576; C:GO:0005737; P:GO:0006401; F:GO:0016829; F:GO:0033897; P:GO:0090502	F:nucleotide binding; F:RNA binding; C:extracellular region; C:cytoplasm; P:RNA catabolic process; F:lyase activity; F:ribonuclease T2 activity; P:RNA phosphodiester bond hydrolysis, endonucleolytic	EC:3.1.31; EC:3.1.27; EC:3.1.27.1	Acting on ester bonds; Acting on ester bonds; Acting on ester bonds
Solyc07g056000.2.1	Xyloglucan endotransglucosylase/hydrolase 2	1215	20	0	97.14	8	F:GO:0003676; F:GO:0004553; C:GO:0005618; P:GO:0010411; F:GO:0016762; P:GO:0042546; C:GO:0048046; P:GO:0071555	F:nucleic acid binding; F:hydrolase activity, hydrolyzing O-glycosyl compounds; C:cell wall; P:xyloglucan metabolic process; F:xyloglucan:xyloglucosyl transferase activity; P:cell wall biogenesis; C:apoplast; P:cell wall organization	EC:2.4.1.207	Xyloglucan:xyloglucosyl transferase
Solyc03g093130.3.1	probable xyloglucan endotransglucosylase/hydrolase protein 23	1789	20	0	95.83	7	F:GO:0004553; C:GO:0005618; P:GO:0010411; F:GO:0016762; P:GO:0042546; C:GO:0048046; P:GO:0071555	F:hydrolase activity, hydrolyzing O-glycosyl compounds; C:cell wall; P:xyloglucan metabolic process; F:xyloglucan:xyloglucosyl transferase activity; P:cell wall biogenesis; C:apoplast; P:cell wall organization	EC:2.4.1.207	Xyloglucan:xyloglucosyl transferase

## Sheet: suppTableS9
Supplementary Table S9. Gene ontology analysis with BLAST2GO of genes found upregulated in cultivar IAC391 inoculated with Fol-pt
SeqName	Description	Length	#Hits	e-Value	sim mean	#GO	GO IDs	GO Names	Enzyme Codes	Enzyme Names	InterPro IDs	InterPro GO IDs	InterPro GO Names
Solyc02g067750.3.1	carbonic anhydrase, chloroplastic-like	1379	20	0	91.26	4	F:GO:0004089; F:GO:0008270; P:GO:0009440; P:GO:0015976	F:carbonate dehydratase activity; F:zinc ion binding; P:cyanate catabolic process; P:carbon utilization	EC:4.2.1.1	Carbonic anhydrase
Solyc05g054380.2.1	pathogenesis-related protein STH-2-like	835	20	9.30621e-101	87.25	7	F:GO:0004864; P:GO:0006952; P:GO:0009607; P:GO:0009738; F:GO:0010427; P:GO:0032515; F:GO:0038023	F:protein phosphatase inhibitor activity; P:defense response; P:response to biotic stimulus; P:abscisic acid-activated signaling pathway; F:abscisic acid binding; P:negative regulation of phosphoprotein phosphatase activity; F:signaling receptor activity
Solyc10g005320.3.1	tryptophan synthase beta chain 1-like	1525	20	0	88.29	2	P:GO:0000162; F:GO:0004834	P:tryptophan biosynthetic process; F:tryptophan synthase activity	EC:4.2.1.20	Tryptophan synthase
Solyc07g044900.1.1	---NA---	153
Solyc07g044910.1.1	---NA---	156
Solyc12g006750.1.1	---NA---	252
Solyc12g006730.1.1	hypothetical protein EJD97_023100	237	1	2.60334e-17	97.44
Solyc09g066350.1.1	ethylene-responsive transcription factor ERF098-like	471	20	1.24688e-76	88.37	4	F:GO:0003677; F:GO:0003700; C:GO:0005634; P:GO:0006355	F:DNA binding; F:DNA-binding transcription factor activity; C:nucleus; P:regulation of transcription, DNA-templated
Solyc09g008760.1.1	serine/arginine repetitive matrix protein 2-like	714	20	8.68751e-95	76.71
Solyc12g006740.1.1	---NA---	294
Solyc11g044840.2.1	aminotransferase ALD1	1902	20	0	91.94	7	C:GO:0009536; P:GO:0009862; P:GO:0010150; F:GO:0030170; P:GO:0042742; P:GO:0062034; F:GO:0062045	C:plastid; P:systemic acquired resistance, salicylic acid mediated signaling pathway; P:leaf senescence; F:pyridoxal phosphate binding; P:defense response to bacterium; P:L-pipecolic acid biosynthetic process; F:L-lysine alpha-aminotransferase
Solyc04g014730.3.1	fumarylacetoacetase-like isoform X2	1408	20	0	92.87	4	F:GO:0004334; P:GO:0006559; P:GO:0006572; F:GO:0046872	F:fumarylacetoacetase activity; P:L-phenylalanine catabolic process; P:tyrosine catabolic process; F:metal ion binding	EC:3.7.1.2	Fumarylacetoacetase
Solyc09g098080.3.1	anthocyanidin 3-O-glucosyltransferase 2-like	1485	20	0	85.22	1	F:GO:0016758	F:transferase activity, transferring hexosyl groups
Solyc08g023510.2.1	uncharacterized protein LOC101244211	743	20	1.5666e-118	82.07
Solyc12g006760.1.1	hypothetical protein EJD97_023097	261	6	2.74266e-13	95.07
Solyc01g080570.3.1	uncharacterized protein LOC101244900	3025	20	0	92.55	1	C:GO:0016021	C:integral component of membrane
Solyc03g098710.1.1	cysteine protease inhibitor 8-like	675	20	2.16261e-154	69.53	2	F:GO:0004866; P:GO:0010951	F:endopeptidase inhibitor activity; P:negative regulation of endopeptidase activity
Solyc08g067630.3.1	Glucose-signaling factor like	744	20	3.35681e-105	78.51
Solyc09g011870.2.1	arogenate dehydrogenase 2, chloroplastic-like	1163	20	0	88.61	5	F:GO:0004665; P:GO:0006571; F:GO:0008977; C:GO:0009507; P:GO:0055114	F:prephenate dehydrogenase (NADP+) activity; P:tyrosine biosynthetic process; F:prephenate dehydrogenase (NAD+) activity; C:chloroplast; P:oxidation-reduction process	EC:1.3.1.12; EC:1.3.1.13	Prephenate dehydrogenase; Prephenate dehydrogenase (NADP(+))
Solyc12g005940.2.1	1-aminocyclopropane-1-carboxylate oxidase 1	1189	20	0	95.71	7	P:GO:0009693; F:GO:0009815; P:GO:0009835; F:GO:0031418; F:GO:0046872; F:GO:0051213; P:GO:0055114	P:ethylene biosynthetic process; F:1-aminocyclopropane-1-carboxylate oxidase activity; P:fruit ripening; F:L-ascorbic acid binding; F:metal ion binding; F:dioxygenase activity; P:oxidation-reduction process	EC:1.14.17.4	Aminocyclopropanecarboxylate oxidase
Solyc01g091165.1.1	arginase 1, mitochondrial-like	345	20	4.45191e-53	94.78	4	F:GO:0004053; F:GO:0008783; P:GO:0033389; F:GO:0046872	F:arginase activity; F:agmatinase activity; P:putrescine biosynthetic process from arginine, using agmatinase; F:metal ion binding	EC:3.5.3.11; EC:3.5.3.1	Agmatinase; Arginase
Solyc02g071475.1.1	protein SRG1-like	1350	20	0	92.98	5	F:GO:0008168; P:GO:0032259; F:GO:0046872; F:GO:0051213; P:GO:0055114	F:methyltransferase activity; P:methylation; F:metal ion binding; F:dioxygenase activity; P:oxidation-reduction process
Solyc12g049030.1.1	delta(12)-fatty-acid desaturase FAD2-like	1155	20	0	89.27	4	P:GO:0006629; C:GO:0016021; F:GO:0016717; P:GO:0055114	P:lipid metabolic process; C:integral component of membrane; F:oxidoreductase activity, acting on paired donors, with oxidation of a pair of donors resulting in the reduction of molecular oxygen to two molecules of water; P:oxidation-reduction process	EC:1.14.19	Acting on paired donors, with incorporation or reduction of molecular oxygen. The oxygen incorporated need not be derived from O(2)
Solyc07g049530.3.1	1-aminocyclopropane-1-carboxylate oxidase 1	2036	20	0	96.53	7	P:GO:0009693; F:GO:0009815; P:GO:0009835; F:GO:0031418; F:GO:0046872; F:GO:0051213; P:GO:0055114	P:ethylene biosynthetic process; F:1-aminocyclopropane-1-carboxylate oxidase activity; P:fruit ripening; F:L-ascorbic acid binding; F:metal ion binding; F:dioxygenase activity; P:oxidation-reduction process	EC:1.14.17.4	Aminocyclopropanecarboxylate oxidase
Solyc12g006770.1.1	hypothetical protein EJD97_023097	252	1	0.000637357	100
Solyc08g080670.1.1	osmotin-like protein	753	20	0	98.5	2	P:GO:0006952; P:GO:0009607	P:defense response; P:response to biotic stimulus
Solyc01g091160.4.1	arginase 1, mitochondrial	1996	20	0	97.68	4	F:GO:0004053; F:GO:0008783; P:GO:0033389; F:GO:0046872	F:arginase activity; F:agmatinase activity; P:putrescine biosynthetic process from arginine, using agmatinase; F:metal ion binding	EC:3.5.3.11; EC:3.5.3.1	Agmatinase; Arginase
Solyc08g068680.3.1	histidine decarboxylase-like	1633	20	0	97.4	3	F:GO:0016831; P:GO:0019752; F:GO:0030170	F:carboxy-lyase activity; P:carboxylic acid metabolic process; F:pyridoxal phosphate binding
Solyc08g029000.3.1	probable linoleate 9S-lipoxygenase 5	2947	20	0	94.64	5	C:GO:0005737; F:GO:0016702; P:GO:0031408; F:GO:0046872; P:GO:0055114	C:cytoplasm; F:oxidoreductase activity, acting on single donors with incorporation of molecular oxygen, incorporation of two atoms of oxygen; P:oxylipin biosynthetic process; F:metal ion binding; P:oxidation-reduction process	EC:1.13.11	Acting on single donors with incorporation of molecular oxygen (oxygenases). The oxygen incorporated need not be derived from O(2)
Solyc11g011240.1.1	geranylgeranyl pyrophosphate synthase 7, chloroplastic-like	1098	20	0	89.04	3	F:GO:0004161; F:GO:0004311; P:GO:0008299	F:dimethylallyltranstransferase activity; F:farnesyltranstransferase activity; P:isoprenoid biosynthetic process	EC:2.5.1.29; EC:2.5.1.1	Geranylgeranyl diphosphate synthase; Dimethylallyltranstransferase
Solyc10g080010.2.1	EGF domain-specific O-linked N-acetylglucosamine transferase-like	1890	20	0	88.91	2	C:GO:0016021; F:GO:0016757	C:integral component of membrane; F:transferase activity, transferring glycosyl groups
Solyc04g040130.1.1	delta(12)-fatty-acid desaturase FAD2-like	1128	20	0	86.41	4	P:GO:0006629; C:GO:0016021; F:GO:0016717; P:GO:0055114	P:lipid metabolic process; C:integral component of membrane; F:oxidoreductase activity, acting on paired donors, with oxidation of a pair of donors resulting in the reduction of molecular oxygen to two molecules of water; P:oxidation-reduction process	EC:1.14.19	Acting on paired donors, with incorporation or reduction of molecular oxygen. The oxygen incorporated need not be derived from O(2)
Solyc05g012180.3.1	putative methylesterase 11, chloroplastic	1434	20	0	89.11
Solyc04g054950.3.1	tropinone reductase homolog	1040	20	0	89.86	3	C:GO:0016021; F:GO:0016491; P:GO:0055114	C:integral component of membrane; F:oxidoreductase activity; P:oxidation-reduction process
Solyc07g052135.1.1	(-)-germacrene D synthase-like	1228	20	5.51251e-148	93.55	2	F:GO:0000287; F:GO:0010333	F:magnesium ion binding; F:terpene synthase activity
Solyc07g066330.3.1	NAC domain-containing protein 21/22	1473	20	0	83.39	3	F:GO:0003677; C:GO:0005634; P:GO:0006355	F:DNA binding; C:nucleus; P:regulation of transcription, DNA-templated

## Sheet: suppFigS10
					Supplementary Table S10. Gene ontology analysis with BLAST2GO of genes found downregulated in cultivar IAC391 inoculated with Fol-pt
SeqName	Description	Length	#Hits	e-Value	sim mean	#GO	GO IDs	GO Names	Enzyme Codes	Enzyme Names	InterPro IDs
Solyc09g097805.1.1	Glycine-rich protein HC1	674	16	3.02237e-08	95.36	5	C:GO:0005576; C:GO:0005618; P:GO:0006952; P:GO:0009607; P:GO:0071555	C:extracellular region; C:cell wall; P:defense response; P:response to biotic stimulus; P:cell wall organization
Solyc01g067295.1.1	fruit-specific protein-like	606	20	2.34762e-82	73.41	1	C:GO:0016021	C:integral component of membrane
Solyc02g080220.3.1	pectinesterase-like	1786	20	0	93.68	9	F:GO:0004857; C:GO:0005576; C:GO:0005618; C:GO:0016021; F:GO:0030599; P:GO:0042545; P:GO:0043086; F:GO:0045330; P:GO:0045490	F:enzyme inhibitor activity; C:extracellular region; C:cell wall; C:integral component of membrane; F:pectinesterase activity; P:cell wall modification; P:negative regulation of catalytic activity; F:aspartyl esterase activity; P:pectin catabolic process	EC:3.1.1.11; EC:3.1.1.1	Pectinesterase; Carboxylesterase
Solyc10g007870.3.1	protein TAP1-like	781	20	2.69934e-52	75.36
Solyc09g097800.2.1	glycine-rich protein-like	483	20	4.74468e-08	92.74	5	C:GO:0005576; C:GO:0005618; P:GO:0006952; P:GO:0009607; P:GO:0071555	C:extracellular region; C:cell wall; P:defense response; P:response to biotic stimulus; P:cell wall organization
Solyc06g076910.2.1	pentatricopeptide repeat-containing protein At2g29760, chloroplastic	6763	20	0	95.05	5	F:GO:0004674; F:GO:0005524; P:GO:0006468; F:GO:0008270; C:GO:0016021	F:protein serine/threonine kinase activity; F:ATP binding; P:protein phosphorylation; F:zinc ion binding; C:integral component of membrane	EC:2.7.11	Transferring phosphorus-containing groups
Solyc10g005400.3.1	inositol oxygenase 1	1342	20	0	90.02	5	F:GO:0005506; C:GO:0005737; P:GO:0019310; F:GO:0050113; P:GO:0055114	F:iron ion binding; C:cytoplasm; P:inositol catabolic process; F:inositol oxygenase activity; P:oxidation-reduction process	EC:1.13.99.1	Inositol oxygenase
Solyc10g075100.2.1	non-specific lipid-transfer protein 2	473	20	1.25959e-76	87.68	2	P:GO:0006869; F:GO:0008289	P:lipid transport; F:lipid binding
Solyc05g012950.2.1	cytosolic sulfotransferase 5-like	1824	20	0	83.31	1	F:GO:0008146	F:sulfotransferase activity
Solyc01g006540.3.1	linoleate 13S-lipoxygenase 2-1, chloroplastic-like	2864	20	0	83.92	6	C:GO:0009507; P:GO:0010597; F:GO:0016702; P:GO:0031408; F:GO:0046872; P:GO:0055114	C:chloroplast; P:green leaf volatile biosynthetic process; F:oxidoreductase activity, acting on single donors with incorporation of molecular oxygen, incorporation of two atoms of oxygen; P:oxylipin biosynthetic process; F:metal ion binding; P:oxidation-reduction process	EC:1.13.11	Acting on single donors with incorporation of molecular oxygen (oxygenases). The oxygen incorporated need not be derived from O(2)
Solyc01g005280.3.1	SEC14 cytosolic factor-like isoform X1	723	20	6.26243e-180	94.54
Solyc01g094070.3.1	vestitone reductase	1521	20	0	78.7	4	F:GO:0003854; P:GO:0006694; F:GO:0050662; P:GO:0055114	F:3-beta-hydroxy-delta5-steroid dehydrogenase activity; P:steroid biosynthetic process; F:coenzyme binding; P:oxidation-reduction process	EC:1.1.1.145	3-beta-hydroxy-Delta(5)-steroid dehydrogenase
Solyc05g046140.3.1	kirola-like	1203	20	7.69511e-75	88.13	1	P:GO:0006952	P:defense response
Solyc09g092580.3.1	cytochrome P450 83B1-like	3808	20	0	90.42	6	F:GO:0004497; F:GO:0005506; C:GO:0016021; F:GO:0016705; F:GO:0020037; P:GO:0055114	F:monooxygenase activity; F:iron ion binding; C:integral component of membrane; F:oxidoreductase activity, acting on paired donors, with incorporation or reduction of molecular oxygen; F:heme binding; P:oxidation-reduction process
Solyc01g088280.2.1	putative germin-like protein 2-1	688	20	1.13828e-84	81.61	4	C:GO:0005618; F:GO:0030145; F:GO:0045735; C:GO:0048046	C:cell wall; F:manganese ion binding; F:nutrient reservoir activity; C:apoplast
Solyc11g065600.2.1	probable xyloglucan endotransglucosylase/hydrolase protein	1183	20	0	92.71	8	F:GO:0004553; C:GO:0005618; P:GO:0010411; C:GO:0016021; F:GO:0016762; P:GO:0042546; C:GO:0048046; P:GO:0071555	F:hydrolase activity, hydrolyzing O-glycosyl compounds; C:cell wall; P:xyloglucan metabolic process; C:integral component of membrane; F:xyloglucan:xyloglucosyl transferase activity; P:cell wall biogenesis; C:apoplast; P:cell wall organization	EC:2.4.1.207	Xyloglucan:xyloglucosyl transferase
Solyc06g059710.3.1	stearoyl-[acyl-carrier-protein] 9-desaturase 6, chloroplastic-like	1380	20	0	90.42	4	P:GO:0006631; F:GO:0045300; F:GO:0046872; P:GO:0055114	P:fatty acid metabolic process; F:acyl-[acyl-carrier-protein] desaturase activity; F:metal ion binding; P:oxidation-reduction process	EC:1.14.19.2; EC:1.14.19	Stearoyl-[acyl-carrier-protein] 9-desaturase; Acting on paired donors, with incorporation or reduction of molecular oxygen. The oxygen incorporated need not be derived from O(2)
Solyc09g005940.3.1	fatty acyl-CoA reductase 2-like	1825	20	0	85.37	4	P:GO:0006629; P:GO:0055114; F:GO:0080019; F:GO:0102965	P:lipid metabolic process; P:oxidation-reduction process; F:fatty-acyl-CoA reductase (alcohol-forming) activity; F:alcohol-forming fatty acyl-CoA reductase activity	EC:1.2.1.84	Alcohol-forming fatty acyl-CoA reductase
Solyc12g042500.2.1	peamaclein-like	716	20	4.96655e-40	92.66
Solyc04g007820.3.1	kirola-like	641	20	8.0775e-103	79.24	1	P:GO:0006952	P:defense response
Solyc11g010990.2.1	putative mannitol dehydrogenase	3168	20	0	83.9	3	F:GO:0008270; F:GO:0016491; P:GO:0055114	F:zinc ion binding; F:oxidoreductase activity; P:oxidation-reduction process
Solyc07g016215.1.1	organ-specific protein S2-like	1015	20	5.91429e-157	76.43
Solyc03g122150.3.1	peroxisomal (S)-2-hydroxy-acid oxidase GLO4-like	2614	20	1.57383e-77	69.74	1	F:GO:0003824	F:catalytic activity
Solyc04g005690.3.1	probable splicing factor 3A subunit 1	4369	20	0	93.3	2	F:GO:0003723; P:GO:0006396	F:RNA binding; P:RNA processing
Solyc01g088430.3.1	protein ECERIFERUM 1-like	3822	20	0	87.38	5	F:GO:0005506; P:GO:0008610; C:GO:0016021; F:GO:0016491; P:GO:0055114	F:iron ion binding; P:lipid biosynthetic process; C:integral component of membrane; F:oxidoreductase activity; P:oxidation-reduction process
Solyc03g122140.3.1	peroxisomal (S)-2-hydroxy-acid oxidase GLO4-like isoform X1	4546	20	0	93.21	3	F:GO:0010181; F:GO:0016491; P:GO:0055114	F:FMN binding; F:oxidoreductase activity; P:oxidation-reduction process
Solyc03g045140.3.1	uncharacterized protein LOC101256851 isoform X1	3690	20	0	92.33	2	F:GO:0016491; P:GO:0055114	F:oxidoreductase activity; P:oxidation-reduction process
Solyc10g080870.3.1	alkane hydroxylase MAH1-like	1905	20	0	91.35	6	F:GO:0004497; F:GO:0005506; C:GO:0016021; F:GO:0016705; F:GO:0020037; P:GO:0055114	F:monooxygenase activity; F:iron ion binding; C:integral component of membrane; F:oxidoreductase activity, acting on paired donors, with incorporation or reduction of molecular oxygen; F:heme binding; P:oxidation-reduction process
Solyc06g005795.1.1	non-specific lipid-transfer protein 1-like	354	20	1.56602e-67	72.66	2	P:GO:0006869; F:GO:0008289	P:lipid transport; F:lipid binding
Solyc12g100280.2.1	3-oxoacyl-[acyl-carrier-protein] reductase FabG-like	944	20	3.9865e-176	89.68	2	F:GO:0016491; P:GO:0055114	F:oxidoreductase activity; P:oxidation-reduction process
Solyc01g091670.3.1	3-oxo-Delta(4,5)-steroid 5-beta-reductase-like	1560	20	0	85.33	2	F:GO:0003824; F:GO:0050662	F:catalytic activity; F:coenzyme binding
Solyc09g092740.3.1	FAM10 family protein At4g22670-like	650	2	6.61142e-08	95.65
Solyc06g066830.3.1	probable 2-oxoglutarate-dependent dioxygenase AOP1	2041	20	0	89.17	3	F:GO:0046872; F:GO:0051213; P:GO:0055114	F:metal ion binding; F:dioxygenase activity; P:oxidation-reduction process
Solyc12g056610.2.1	secoisolariciresinol dehydrogenase-like	873	20	0	89.4
Solyc01g094090.3.1	3-hydroxyisobutyryl-CoA hydrolase 1-like isoform X1	1943	20	0	77.89	1	F:GO:0003860	F:3-hydroxyisobutyryl-CoA hydrolase activity	EC:3.1.2.4	3-hydroxyisobutyryl-CoA hydrolase
Solyc09g092750.3.1	---NA---	619
Solyc09g098610.2.1	geraniol 8-hydroxylase-like	1600	20	0	81.96	6	F:GO:0004497; F:GO:0005506; C:GO:0016021; F:GO:0016705; F:GO:0020037; P:GO:0055114	F:monooxygenase activity; F:iron ion binding; C:integral component of membrane; F:oxidoreductase activity, acting on paired donors, with incorporation or reduction of molecular oxygen; F:heme binding; P:oxidation-reduction process
Solyc08g066220.3.1	histidine decarboxylase-like	1251	20	0	88.48	3	F:GO:0004398; P:GO:0019752; F:GO:0030170	F:histidine decarboxylase activity; P:carboxylic acid metabolic process; F:pyridoxal phosphate binding	EC:4.1.1.22	Histidine decarboxylase
Solyc11g006250.2.1	GDSL esterase/lipase At5g33370-like	1460	20	0	91.99	1	F:GO:0016788	F:hydrolase activity, acting on ester bonds
Solyc01g088400.3.1	protein ECERIFERUM 1-like	2665	20	0	91.63	5	F:GO:0005506; P:GO:0008610; C:GO:0016021; F:GO:0016491; P:GO:0055114	F:iron ion binding; P:lipid biosynthetic process; C:integral component of membrane; F:oxidoreductase activity; P:oxidation-reduction process
Solyc05g046200.3.1	kirola-like	1484	20	2.22943e-54	90.27	1	P:GO:0006952	P:defense response
Solyc08g008580.3.1	methionine gamma-lyase-like	1908	20	0	92.4	3	F:GO:0016829; P:GO:0019346; F:GO:0030170	F:lyase activity; P:transsulfuration; F:pyridoxal phosphate binding
Solyc11g067170.2.1	fatty acyl-CoA reductase 3-like isoform X1	3565	20	0	87.02	4	P:GO:0006629; P:GO:0055114; F:GO:0080019; F:GO:0102965	P:lipid metabolic process; P:oxidation-reduction process; F:fatty-acyl-CoA reductase (alcohol-forming) activity; F:alcohol-forming fatty acyl-CoA reductase activity	EC:1.2.1.84	Alcohol-forming fatty acyl-CoA reductase
Solyc12g038130.1.1	uncharacterized protein LOC104645074	819	20	0	72.13
Solyc07g016220.2.1	organ-specific protein S2-like	607	20	4.10576e-68	72.76
Solyc12g039070.2.1	protein STRICTOSIDINE SYNTHASE-LIKE 12-like	1324	20	0	77.87	2	P:GO:0009058; F:GO:0016844	P:biosynthetic process; F:strictosidine synthase activity	EC:4.3.3.2	Strictosidine synthase
Solyc04g076190.1.1	aspartyl protease AED3	1308	20	0	92.55	3	F:GO:0004190; P:GO:0006508; P:GO:0043067	F:aspartic-type endopeptidase activity; P:proteolysis; P:regulation of programmed cell death	EC:3.4.23	Acting on peptide bonds (peptidases)
Solyc02g077330.3.1	GDSL esterase/lipase At5g45950	1375	20	0	89.65	1	F:GO:0016788	F:hydrolase activity, acting on ester bonds
Solyc09g014970.3.1	salicylic acid-binding protein 2-like	1186	20	0	82.58	5	P:GO:0009694; P:GO:0009696; F:GO:0080030; F:GO:0080031; F:GO:0080032	P:jasmonic acid metabolic process; P:salicylic acid metabolic process; F:methyl indole-3-acetate esterase activity; F:methyl salicylate esterase activity; F:methyl jasmonate esterase activity	EC:3.1.1.1	Carboxylesterase
Solyc03g114560.2.1	protein STRICTOSIDINE SYNTHASE-LIKE 10-like	1155	20	0	86.35	2	P:GO:0009058; F:GO:0016844	P:biosynthetic process; F:strictosidine synthase activity	EC:4.3.3.2	Strictosidine synthase
Solyc10g018190.2.1	hyoscyamine 6-dioxygenase-like	2189	20	0	82.77	3	F:GO:0046872; F:GO:0051213; P:GO:0055114	F:metal ion binding; F:dioxygenase activity; P:oxidation-reduction process
Solyc07g054280.1.1	aromatic-L-amino-acid decarboxylase-like	1515	20	0	93.6	3	F:GO:0004058; P:GO:0006520; F:GO:0030170	F:aromatic-L-amino-acid decarboxylase activity; P:cellular amino acid metabolic process; F:pyridoxal phosphate binding	EC:4.1.1.28	Aromatic-L-amino-acid decarboxylase
Solyc03g114540.2.1	protein STRICTOSIDINE SYNTHASE-LIKE 10-like	1511	20	0	86.12	2	P:GO:0009058; F:GO:0016844	P:biosynthetic process; F:strictosidine synthase activity	EC:4.3.3.2	Strictosidine synthase
Solyc04g050950.3.1	kirola-like	613	20	8.79478e-102	83.13	1	P:GO:0006952	P:defense response
Solyc08g023660.3.1	kirola-like	756	20	2.66737e-102	82.8	1	P:GO:0006952	P:defense response
Solyc03g034380.1.1	Non-specific lipid-transfer protein 2	303	20	3.73011e-52	66.06	1	P:GO:0006869	P:lipid transport
Solyc02g031920.3.1	pathogen-related protein-like	767	20	4.7921e-144	90.61
Solyc07g055950.3.1	protodermal factor 1-like	2320	20	1.90917e-91	86.64	1	C:GO:0016021	C:integral component of membrane
Solyc04g007010.3.1	kirola-like	683	20	1.5028e-93	81.61	1	P:GO:0006952	P:defense response
Solyc04g079890.3.1	pathogenesis-related protein 5-like	789	20	1.2519e-163	86.04	4	F:GO:0003676; C:GO:0005634; C:GO:0016021; F:GO:0016746	F:nucleic acid binding; C:nucleus; C:integral component of membrane; F:transferase activity, transferring acyl groups
Solyc09g062970.1.1	---NA---	273
Solyc08g075485.1.1	Phospholipid-transporting ATPase 2	438	20	9.40627e-43	72.44	13	F:GO:0003676; F:GO:0005215; P:GO:0006950; F:GO:0008270; P:GO:0015074; C:GO:0016020; F:GO:0016301; P:GO:0016310; F:GO:0032559; F:GO:0043168; F:GO:0046983; P:GO:0051716; P:GO:0071702	F:nucleic acid binding; F:transporter activity; P:response to stress; F:zinc ion binding; P:DNA integration; C:membrane; F:kinase activity; P:phosphorylation; F:adenyl ribonucleotide binding; F:anion binding; F:protein dimerization activity; P:cellular response to stimulus; P:organic substance transport
Solyc03g020040.3.1	Proteinase inhibitor type-2	799	20	3.68761e-123	82.2	3	F:GO:0004867; P:GO:0010951; C:GO:0016021	F:serine-type endopeptidase inhibitor activity; P:negative regulation of endopeptidase activity; C:integral component of membrane
Solyc04g007825.1.1	kirola-like	1329	20	4.73235e-111	78.39	1	P:GO:0006952	P:defense response
Solyc12g011010.2.1	protodermal factor 1-like	1673	20	1.68569e-79	93.54	1	C:GO:0016021	C:integral component of membrane
Solyc01g112120.3.1	probable flavin-containing monooxygenase 1	1328	20	5.92434e-134	92.84	4	F:GO:0004499; F:GO:0050660; F:GO:0050661; P:GO:0055114	F:N,N-dimethylaniline monooxygenase activity; F:flavin adenine dinucleotide binding; F:NADP binding; P:oxidation-reduction process	EC:1.14.13.8; EC:1.14.13	Flavin-containing monooxygenase; Acting on paired donors, with incorporation or reduction of molecular oxygen. The oxygen incorporated need not be derived from O(2)
Solyc08g066260.3.1	histidine decarboxylase-like	2009	20	0	89.53	3	F:GO:0004398; P:GO:0019752; F:GO:0030170	F:histidine decarboxylase activity; P:carboxylic acid metabolic process; F:pyridoxal phosphate binding	EC:4.1.1.22	Histidine decarboxylase
Solyc02g090960.1.1	protein RALF-like 34	354	20	2.26973e-73	79.51	3	C:GO:0009506; C:GO:0016021; P:GO:0019722	C:plasmodesma; C:integral component of membrane; P:calcium-mediated signaling
Solyc05g005865.1.1	MLP-like protein 423	2104	20	3.5886e-97	89.4	6	F:GO:0004864; P:GO:0006952; P:GO:0009738; F:GO:0010427; P:GO:0032515; F:GO:0038023	F:protein phosphatase inhibitor activity; P:defense response; P:abscisic acid-activated signaling pathway; F:abscisic acid binding; P:negative regulation of phosphoprotein phosphatase activity; F:signaling receptor activity
Solyc05g046145.1.1	kirola-like	676	20	7.15094e-89	89.73	1	P:GO:0006952	P:defense response
Solyc01g112130.3.1	probable flavin-containing monooxygenase 1	822	20	1.74353e-175	86.26	4	F:GO:0004499; F:GO:0050660; F:GO:0050661; P:GO:0055114	F:N,N-dimethylaniline monooxygenase activity; F:flavin adenine dinucleotide binding; F:NADP binding; P:oxidation-reduction process	EC:1.14.13.8; EC:1.14.13	Flavin-containing monooxygenase; Acting on paired donors, with incorporation or reduction of molecular oxygen. The oxygen incorporated need not be derived from O(2)
Solyc06g034234.1.1	premnaspirodiene oxygenase-like	366	20	3.33677e-43	57.52	9	F:GO:0004497; F:GO:0005506; C:GO:0016020; C:GO:0016021; F:GO:0016491; F:GO:0016705; F:GO:0020037; F:GO:0046872; P:GO:0055114	F:monooxygenase activity; F:iron ion binding; C:membrane; C:integral component of membrane; F:oxidoreductase activity; F:oxidoreductase activity, acting on paired donors, with incorporation or reduction of molecular oxygen; F:heme binding; F:metal ion binding; P:oxidation-reduction process
Solyc10g084730.2.1	Transducin/WD40 repeat-like superfamily protein, putative	1866	16	4.69673e-120	64.39
Solyc06g005780.1.1	non-specific lipid-transfer protein 1-like	357	20	1.28471e-54	71.03	2	P:GO:0006869; F:GO:0008289	P:lipid transport; F:lipid binding
Solyc08g067940.3.1	protein TAP1-like	697	20	1.05748e-57	70.91
Solyc03g020030.3.1	Proteinase inhibitor type-2	823	20	6.85284e-125	82.33	3	F:GO:0004867; P:GO:0010951; C:GO:0016021	F:serine-type endopeptidase inhibitor activity; P:negative regulation of endopeptidase activity; C:integral component of membrane
Solyc03g034390.1.1	non-specific lipid-transfer protein 2-like	288	20	2.15942e-32	69.11	1	P:GO:0006869	P:lipid transport
Solyc03g044930.2.1	kirola-like	1226	20	1.02739e-82	82.59	1	P:GO:0006952	P:defense response
